# Supplementary material for: A multitask model for realtime fish detection and segmentation based on YOLOv5
Source: PeerJ Comput Sci. 2023 Mar 10;9:e1262. doi: 10.7717/peerj-cs.1262 (PMC10280594; doi:10.7717/peerj-cs.1262)
Supplement: Supplemental Information 1 [file peerj-cs-09-1262-s001.zip]

Archive with 2,547 entries (2,310 files):
- code/
- code/mmdetection/
- code/mmdetection/CITATION.cff
- code/mmdetection/configs/
- code/mmdetection/configs/albu_example/
- code/mmdetection/configs/albu_example/mask_rcnn_r50_fpn_albu_1x_coco.py
- code/mmdetection/configs/albu_example/README.md
- code/mmdetection/configs/atss/
- code/mmdetection/configs/atss/atss_r101_fpn_1x_coco.py
- code/mmdetection/configs/atss/atss_r50_fpn_1x_coco.py
- code/mmdetection/configs/atss/metafile.yml
- code/mmdetection/configs/atss/README.md
- code/mmdetection/configs/autoassign/
- code/mmdetection/configs/autoassign/autoassign_r50_fpn_8x2_1x_coco.py
- code/mmdetection/configs/autoassign/metafile.yml
- code/mmdetection/configs/autoassign/README.md
- code/mmdetection/configs/carafe/
- code/mmdetection/configs/carafe/faster_rcnn_r50_fpn_carafe_1x_coco.py
- code/mmdetection/configs/carafe/mask_rcnn_r50_fpn_carafe_1x_coco.py
- code/mmdetection/configs/carafe/metafile.yml
- code/mmdetection/configs/carafe/README.md
- code/mmdetection/configs/cascade_rcnn/
- code/mmdetection/configs/cascade_rcnn/cascade_mask_rcnn_r101_caffe_fpn_1x_coco.py
- code/mmdetection/configs/cascade_rcnn/cascade_mask_rcnn_r101_caffe_fpn_mstrain_3x_coco.py
- code/mmdetection/configs/cascade_rcnn/cascade_mask_rcnn_r101_fpn_1x_coco.py
- code/mmdetection/configs/cascade_rcnn/cascade_mask_rcnn_r101_fpn_20e_coco.py
- code/mmdetection/configs/cascade_rcnn/cascade_mask_rcnn_r101_fpn_mstrain_3x_coco.py
- code/mmdetection/configs/cascade_rcnn/cascade_mask_rcnn_r50_caffe_fpn_1x_coco.py
- code/mmdetection/configs/cascade_rcnn/cascade_mask_rcnn_r50_caffe_fpn_mstrain_3x_coco.py
- code/mmdetection/configs/cascade_rcnn/cascade_mask_rcnn_r50_fpn_1x_coco.py
- code/mmdetection/configs/cascade_rcnn/cascade_mask_rcnn_r50_fpn_20e_coco.py
- code/mmdetection/configs/cascade_rcnn/cascade_mask_rcnn_r50_fpn_mstrain_3x_coco.py
- code/mmdetection/configs/cascade_rcnn/cascade_mask_rcnn_x101_32x4d_fpn_1x_coco.py
- code/mmdetection/configs/cascade_rcnn/cascade_mask_rcnn_x101_32x4d_fpn_20e_coco.py
- code/mmdetection/configs/cascade_rcnn/cascade_mask_rcnn_x101_32x4d_fpn_mstrain_3x_coco.py
- code/mmdetection/configs/cascade_rcnn/cascade_mask_rcnn_x101_32x8d_fpn_mstrain_3x_coco.py
- code/mmdetection/configs/cascade_rcnn/cascade_mask_rcnn_x101_64x4d_fpn_1x_coco.py
- code/mmdetection/configs/cascade_rcnn/cascade_mask_rcnn_x101_64x4d_fpn_20e_coco.py
- code/mmdetection/configs/cascade_rcnn/cascade_mask_rcnn_x101_64x4d_fpn_mstrain_3x_coco.py
- code/mmdetection/configs/cascade_rcnn/cascade_rcnn_r101_caffe_fpn_1x_coco.py
- code/mmdetection/configs/cascade_rcnn/cascade_rcnn_r101_fpn_1x_coco.py
- code/mmdetection/configs/cascade_rcnn/cascade_rcnn_r101_fpn_20e_coco.py
- code/mmdetection/configs/cascade_rcnn/cascade_rcnn_r50_caffe_fpn_1x_coco.py
- code/mmdetection/configs/cascade_rcnn/cascade_rcnn_r50_fpn_1x_coco.py
- code/mmdetection/configs/cascade_rcnn/cascade_rcnn_r50_fpn_20e_coco.py
- code/mmdetection/configs/cascade_rcnn/cascade_rcnn_x101_32x4d_fpn_1x_coco.py
- code/mmdetection/configs/cascade_rcnn/cascade_rcnn_x101_32x4d_fpn_20e_coco.py
- code/mmdetection/configs/cascade_rcnn/cascade_rcnn_x101_64x4d_fpn_1x_coco.py
- code/mmdetection/configs/cascade_rcnn/cascade_rcnn_x101_64x4d_fpn_20e_coco.py
- code/mmdetection/configs/cascade_rcnn/metafile.yml
- code/mmdetection/configs/cascade_rcnn/README.md
- code/mmdetection/configs/cascade_rpn/
- code/mmdetection/configs/cascade_rpn/crpn_faster_rcnn_r50_caffe_fpn_1x_coco.py
- code/mmdetection/configs/cascade_rpn/crpn_fast_rcnn_r50_caffe_fpn_1x_coco.py
- code/mmdetection/configs/cascade_rpn/crpn_r50_caffe_fpn_1x_coco.py
- code/mmdetection/configs/cascade_rpn/metafile.yml
- code/mmdetection/configs/cascade_rpn/README.md
- code/mmdetection/configs/centernet/
- code/mmdetection/configs/centernet/centernet_resnet18_140e_coco.py
- code/mmdetection/configs/centernet/centernet_resnet18_dcnv2_140e_coco.py
- code/mmdetection/configs/centernet/metafile.yml
- code/mmdetection/configs/centernet/README.md
- code/mmdetection/configs/centripetalnet/
- code/mmdetection/configs/centripetalnet/centripetalnet_hourglass104_mstest_16x6_210e_coco.py
- code/mmdetection/configs/centripetalnet/metafile.yml
- code/mmdetection/configs/centripetalnet/README.md
- code/mmdetection/configs/cityscapes/
- code/mmdetection/configs/cityscapes/faster_rcnn_r50_fpn_1x_cityscapes.py
- code/mmdetection/configs/cityscapes/mask_rcnn_r50_fpn_1x_cityscapes.py
- code/mmdetection/configs/cityscapes/README.md
- code/mmdetection/configs/common/
- code/mmdetection/configs/common/lsj_100e_coco_instance.py
- code/mmdetection/configs/common/mstrain-poly_3x_coco_instance.py
- code/mmdetection/configs/common/mstrain_3x_coco.py
- code/mmdetection/configs/common/mstrain_3x_coco_instance.py
- code/mmdetection/configs/common/ssj_270k_coco_instance.py
- code/mmdetection/configs/common/ssj_scp_270k_coco_instance.py
- code/mmdetection/configs/convnext/
- code/mmdetection/configs/convnext/cascade_mask_rcnn_convnext-s_p4_w7_fpn_giou_4conv1f_fp16_ms-crop_3x_coco.py
- code/mmdetection/configs/convnext/cascade_mask_rcnn_convnext-t_p4_w7_fpn_giou_4conv1f_fp16_ms-crop_3x_coco.py
- code/mmdetection/configs/convnext/mask_rcnn_convnext-t_p4_w7_fpn_fp16_ms-crop_3x_coco.py
- code/mmdetection/configs/convnext/metafile.yml
- code/mmdetection/configs/convnext/README.md
- code/mmdetection/configs/cornernet/
- code/mmdetection/configs/cornernet/cornernet_hourglass104_mstest_10x5_210e_coco.py
- code/mmdetection/configs/cornernet/cornernet_hourglass104_mstest_32x3_210e_coco.py
- code/mmdetection/configs/cornernet/cornernet_hourglass104_mstest_8x6_210e_coco.py
- code/mmdetection/configs/cornernet/metafile.yml
- code/mmdetection/configs/cornernet/README.md
- code/mmdetection/configs/dcn/
- code/mmdetection/configs/dcn/cascade_mask_rcnn_r101_fpn_dconv_c3-c5_1x_coco.py
- code/mmdetection/configs/dcn/cascade_mask_rcnn_r50_fpn_dconv_c3-c5_1x_coco.py
- code/mmdetection/configs/dcn/cascade_mask_rcnn_x101_32x4d_fpn_dconv_c3-c5_1x_coco.py
- code/mmdetection/configs/dcn/cascade_rcnn_r101_fpn_dconv_c3-c5_1x_coco.py
- code/mmdetection/configs/dcn/cascade_rcnn_r50_fpn_dconv_c3-c5_1x_coco.py
- code/mmdetection/configs/dcn/faster_rcnn_r101_fpn_dconv_c3-c5_1x_coco.py
- code/mmdetection/configs/dcn/faster_rcnn_r50_fpn_dconv_c3-c5_1x_coco.py
- code/mmdetection/configs/dcn/faster_rcnn_r50_fpn_dpool_1x_coco.py
- code/mmdetection/configs/dcn/faster_rcnn_x101_32x4d_fpn_dconv_c3-c5_1x_coco.py
- code/mmdetection/configs/dcn/mask_rcnn_r101_fpn_dconv_c3-c5_1x_coco.py
- code/mmdetection/configs/dcn/mask_rcnn_r50_fpn_dconv_c3-c5_1x_coco.py
- code/mmdetection/configs/dcn/mask_rcnn_r50_fpn_fp16_dconv_c3-c5_1x_coco.py
- code/mmdetection/configs/dcn/metafile.yml
- code/mmdetection/configs/dcn/README.md
- code/mmdetection/configs/dcnv2/
- code/mmdetection/configs/dcnv2/faster_rcnn_r50_fpn_mdconv_c3-c5_1x_coco.py
- code/mmdetection/configs/dcnv2/faster_rcnn_r50_fpn_mdconv_c3-c5_group4_1x_coco.py
- code/mmdetection/configs/dcnv2/faster_rcnn_r50_fpn_mdpool_1x_coco.py
- code/mmdetection/configs/dcnv2/mask_rcnn_r50_fpn_fp16_mdconv_c3-c5_1x_coco.py
- code/mmdetection/configs/dcnv2/mask_rcnn_r50_fpn_mdconv_c3-c5_1x_coco.py
- code/mmdetection/configs/dcnv2/metafile.yml
- code/mmdetection/configs/dcnv2/README.md
- code/mmdetection/configs/ddod/
- code/mmdetection/configs/ddod/ddod_r50_fpn_1x_coco.py
- code/mmdetection/configs/ddod/metafile.yml
- code/mmdetection/configs/ddod/README.md
- code/mmdetection/configs/deepfashion/
- code/mmdetection/configs/deepfashion/mask_rcnn_r50_fpn_15e_deepfashion.py
- code/mmdetection/configs/deepfashion/README.md
- code/mmdetection/configs/deformable_detr/
- code/mmdetection/configs/deformable_detr/deformable_detr_r50_16x2_50e_coco.py
- code/mmdetection/configs/deformable_detr/deformable_detr_refine_r50_16x2_50e_coco.py
- code/mmdetection/configs/deformable_detr/deformable_detr_twostage_refine_r50_16x2_50e_coco.py
- code/mmdetection/configs/deformable_detr/metafile.yml
- code/mmdetection/configs/deformable_detr/README.md
- code/mmdetection/configs/detectors/
- code/mmdetection/configs/detectors/cascade_rcnn_r50_rfp_1x_coco.py
- code/mmdetection/configs/detectors/cascade_rcnn_r50_sac_1x_coco.py
- code/mmdetection/configs/detectors/detectors_cascade_rcnn_r50_1x_coco.py
- code/mmdetection/configs/detectors/detectors_htc_r101_20e_coco.py
- code/mmdetection/configs/detectors/detectors_htc_r50_1x_coco.py
- code/mmdetection/configs/detectors/htc_r50_rfp_1x_coco.py
- code/mmdetection/configs/detectors/htc_r50_sac_1x_coco.py
- code/mmdetection/configs/detectors/metafile.yml
- code/mmdetection/configs/detectors/README.md
- code/mmdetection/configs/detr/
- code/mmdetection/configs/detr/detr_r50_8x2_150e_coco.py
- code/mmdetection/configs/detr/metafile.yml
- code/mmdetection/configs/detr/README.md
- code/mmdetection/configs/double_heads/
- code/mmdetection/configs/double_heads/dh_faster_rcnn_r50_fpn_1x_coco.py
- code/mmdetection/configs/double_heads/metafile.yml
- code/mmdetection/configs/double_heads/README.md
- code/mmdetection/configs/dyhead/
- code/mmdetection/configs/dyhead/atss_r50_caffe_fpn_dyhead_1x_coco.py
- code/mmdetection/configs/dyhead/atss_r50_fpn_dyhead_1x_coco.py
- code/mmdetection/configs/dyhead/atss_swin-l-p4-w12_fpn_dyhead_mstrain_2x_coco.py
- code/mmdetection/configs/dyhead/metafile.yml
- code/mmdetection/configs/dyhead/README.md
- code/mmdetection/configs/dynamic_rcnn/
- code/mmdetection/configs/dynamic_rcnn/dynamic_rcnn_r50_fpn_1x_coco.py
- code/mmdetection/configs/dynamic_rcnn/metafile.yml
- code/mmdetection/configs/dynamic_rcnn/README.md
- code/mmdetection/configs/efficientnet/
- code/mmdetection/configs/efficientnet/metafile.yml
- code/mmdetection/configs/efficientnet/README.md
- code/mmdetection/configs/efficientnet/retinanet_effb3_fpn_crop896_8x4_1x_coco.py
- code/mmdetection/configs/empirical_attention/
- code/mmdetection/configs/empirical_attention/faster_rcnn_r50_fpn_attention_0010_1x_coco.py
- code/mmdetection/configs/empirical_attention/faster_rcnn_r50_fpn_attention_0010_dcn_1x_coco.py
- code/mmdetection/configs/empirical_attention/faster_rcnn_r50_fpn_attention_1111_1x_coco.py
- code/mmdetection/configs/empirical_attention/faster_rcnn_r50_fpn_attention_1111_dcn_1x_coco.py
- code/mmdetection/configs/empirical_attention/metafile.yml
- code/mmdetection/configs/empirical_attention/README.md
- code/mmdetection/configs/faster_rcnn/
- code/mmdetection/configs/faster_rcnn/faster_rcnn_r101_caffe_fpn_1x_coco.py
- code/mmdetection/configs/faster_rcnn/faster_rcnn_r101_caffe_fpn_mstrain_3x_coco.py
- code/mmdetection/configs/faster_rcnn/faster_rcnn_r101_fpn_1x_coco.py
- code/mmdetection/configs/faster_rcnn/faster_rcnn_r101_fpn_2x_coco.py
- code/mmdetection/configs/faster_rcnn/faster_rcnn_r101_fpn_mstrain_3x_coco.py
- code/mmdetection/configs/faster_rcnn/faster_rcnn_r50_caffe_c4_1x_coco.py
- code/mmdetection/configs/faster_rcnn/faster_rcnn_r50_caffe_c4_mstrain_1x_coco.py
- code/mmdetection/configs/faster_rcnn/faster_rcnn_r50_caffe_dc5_1x_coco.py
- code/mmdetection/configs/faster_rcnn/faster_rcnn_r50_caffe_dc5_mstrain_1x_coco.py
- code/mmdetection/configs/faster_rcnn/faster_rcnn_r50_caffe_dc5_mstrain_3x_coco.py
- code/mmdetection/configs/faster_rcnn/faster_rcnn_r50_caffe_fpn_1x_coco.py
- code/mmdetection/configs/faster_rcnn/faster_rcnn_r50_caffe_fpn_90k_coco.py
- code/mmdetection/configs/faster_rcnn/faster_rcnn_r50_caffe_fpn_mstrain_1x_coco-person-bicycle-car.py
- code/mmdetection/configs/faster_rcnn/faster_rcnn_r50_caffe_fpn_mstrain_1x_coco-person.py
- code/mmdetection/configs/faster_rcnn/faster_rcnn_r50_caffe_fpn_mstrain_1x_coco.py
- code/mmdetection/configs/faster_rcnn/faster_rcnn_r50_caffe_fpn_mstrain_2x_coco.py
- code/mmdetection/configs/faster_rcnn/faster_rcnn_r50_caffe_fpn_mstrain_3x_coco.py
- code/mmdetection/configs/faster_rcnn/faster_rcnn_r50_caffe_fpn_mstrain_90k_coco.py
- code/mmdetection/configs/faster_rcnn/faster_rcnn_r50_fpn_1x_coco.py
- code/mmdetection/configs/faster_rcnn/faster_rcnn_r50_fpn_2x_coco.py
- code/mmdetection/configs/faster_rcnn/faster_rcnn_r50_fpn_bounded_iou_1x_coco.py
- code/mmdetection/configs/faster_rcnn/faster_rcnn_r50_fpn_ciou_1x_coco.py
- code/mmdetection/configs/faster_rcnn/faster_rcnn_r50_fpn_fp16_1x_coco.py
- code/mmdetection/configs/faster_rcnn/faster_rcnn_r50_fpn_giou_1x_coco.py
- code/mmdetection/configs/faster_rcnn/faster_rcnn_r50_fpn_iou_1x_coco.py
- code/mmdetection/configs/faster_rcnn/faster_rcnn_r50_fpn_mstrain_3x_coco.py
- code/mmdetection/configs/faster_rcnn/faster_rcnn_r50_fpn_ohem_1x_coco.py
- code/mmdetection/configs/faster_rcnn/faster_rcnn_r50_fpn_soft_nms_1x_coco.py
- code/mmdetection/configs/faster_rcnn/faster_rcnn_r50_fpn_tnr-pretrain_1x_coco.py
- code/mmdetection/configs/faster_rcnn/faster_rcnn_x101_32x4d_fpn_1x_coco.py
- code/mmdetection/configs/faster_rcnn/faster_rcnn_x101_32x4d_fpn_2x_coco.py
- code/mmdetection/configs/faster_rcnn/faster_rcnn_x101_32x4d_fpn_mstrain_3x_coco.py
- code/mmdetection/configs/faster_rcnn/faster_rcnn_x101_32x8d_fpn_mstrain_3x_coco.py
- code/mmdetection/configs/faster_rcnn/faster_rcnn_x101_64x4d_fpn_1x_coco.py
- code/mmdetection/configs/faster_rcnn/faster_rcnn_x101_64x4d_fpn_2x_coco.py
- code/mmdetection/configs/faster_rcnn/faster_rcnn_x101_64x4d_fpn_mstrain_3x_coco.py
- code/mmdetection/configs/faster_rcnn/metafile.yml
- code/mmdetection/configs/faster_rcnn/README.md
- code/mmdetection/configs/fast_rcnn/
- code/mmdetection/configs/fast_rcnn/fast_rcnn_r101_caffe_fpn_1x_coco.py
- code/mmdetection/configs/fast_rcnn/fast_rcnn_r101_fpn_1x_coco.py
- code/mmdetection/configs/fast_rcnn/fast_rcnn_r101_fpn_2x_coco.py
- code/mmdetection/configs/fast_rcnn/fast_rcnn_r50_caffe_fpn_1x_coco.py
- code/mmdetection/configs/fast_rcnn/fast_rcnn_r50_fpn_1x_coco.py
- code/mmdetection/configs/fast_rcnn/fast_rcnn_r50_fpn_2x_coco.py
- code/mmdetection/configs/fast_rcnn/README.md
- code/mmdetection/configs/fcos/
- code/mmdetection/configs/fcos/fcos_center-normbbox-centeronreg-giou_r50_caffe_fpn_gn-head_1x_coco.py
- code/mmdetection/configs/fcos/fcos_center-normbbox-centeronreg-giou_r50_caffe_fpn_gn-head_dcn_1x_coco.py
- code/mmdetection/configs/fcos/fcos_center_r50_caffe_fpn_gn-head_1x_coco.py
- code/mmdetection/configs/fcos/fcos_r101_caffe_fpn_gn-head_1x_coco.py
- code/mmdetection/configs/fcos/fcos_r101_caffe_fpn_gn-head_mstrain_640-800_2x_coco.py
- code/mmdetection/configs/fcos/fcos_r50_caffe_fpn_gn-head_1x_coco.py
- code/mmdetection/configs/fcos/fcos_r50_caffe_fpn_gn-head_4x4_1x_coco.py
- code/mmdetection/configs/fcos/fcos_r50_caffe_fpn_gn-head_mstrain_640-800_2x_coco.py
- code/mmdetection/configs/fcos/fcos_x101_64x4d_fpn_gn-head_mstrain_640-800_2x_coco.py
- code/mmdetection/configs/fcos/metafile.yml
- code/mmdetection/configs/fcos/README.md
- code/mmdetection/configs/foveabox/
- code/mmdetection/configs/foveabox/fovea_align_r101_fpn_gn-head_4x4_2x_coco.py
- code/mmdetection/configs/foveabox/fovea_align_r101_fpn_gn-head_mstrain_640-800_4x4_2x_coco.py
- code/mmdetection/configs/foveabox/fovea_align_r50_fpn_gn-head_4x4_2x_coco.py
- code/mmdetection/configs/foveabox/fovea_align_r50_fpn_gn-head_mstrain_640-800_4x4_2x_coco.py
- code/mmdetection/configs/foveabox/fovea_r101_fpn_4x4_1x_coco.py
- code/mmdetection/configs/foveabox/fovea_r101_fpn_4x4_2x_coco.py
- code/mmdetection/configs/foveabox/fovea_r50_fpn_4x4_1x_coco.py
- code/mmdetection/configs/foveabox/fovea_r50_fpn_4x4_2x_coco.py
- code/mmdetection/configs/foveabox/metafile.yml
- code/mmdetection/configs/foveabox/README.md
- code/mmdetection/configs/fpg/
- code/mmdetection/configs/fpg/faster_rcnn_r50_fpg-chn128_crop640_50e_coco.py
- code/mmdetection/configs/fpg/faster_rcnn_r50_fpg_crop640_50e_coco.py
- code/mmdetection/configs/fpg/faster_rcnn_r50_fpn_crop640_50e_coco.py
- code/mmdetection/configs/fpg/mask_rcnn_r50_fpg-chn128_crop640_50e_coco.py
- code/mmdetection/configs/fpg/mask_rcnn_r50_fpg_crop640_50e_coco.py
- code/mmdetection/configs/fpg/mask_rcnn_r50_fpn_crop640_50e_coco.py
- code/mmdetection/configs/fpg/metafile.yml
- code/mmdetection/configs/fpg/README.md
- code/mmdetection/configs/fpg/retinanet_r50_fpg-chn128_crop640_50e_coco.py
- code/mmdetection/configs/fpg/retinanet_r50_fpg_crop640_50e_coco.py
- code/mmdetection/configs/free_anchor/
- code/mmdetection/configs/free_anchor/metafile.yml
- code/mmdetection/configs/free_anchor/README.md
- code/mmdetection/configs/free_anchor/retinanet_free_anchor_r101_fpn_1x_coco.py
- code/mmdetection/configs/free_anchor/retinanet_free_anchor_r50_fpn_1x_coco.py
- code/mmdetection/configs/free_anchor/retinanet_free_anchor_x101_32x4d_fpn_1x_coco.py
- code/mmdetection/configs/fsaf/
- code/mmdetection/configs/fsaf/fsaf_r101_fpn_1x_coco.py
- code/mmdetection/configs/fsaf/fsaf_r50_fpn_1x_coco.py
- code/mmdetection/configs/fsaf/fsaf_x101_64x4d_fpn_1x_coco.py
- code/mmdetection/configs/fsaf/metafile.yml
- code/mmdetection/configs/fsaf/README.md
- code/mmdetection/configs/gcnet/
- code/mmdetection/configs/gcnet/cascade_mask_rcnn_x101_32x4d_fpn_syncbn-backbone_1x_coco.py
- code/mmdetection/configs/gcnet/cascade_mask_rcnn_x101_32x4d_fpn_syncbn-backbone_dconv_c3-c5_1x_coco.py
- code/mmdetection/configs/gcnet/cascade_mask_rcnn_x101_32x4d_fpn_syncbn-backbone_dconv_c3-c5_r16_gcb_c3-c5_1x_coco.py
- code/mmdetection/configs/gcnet/cascade_mask_rcnn_x101_32x4d_fpn_syncbn-backbone_dconv_c3-c5_r4_gcb_c3-c5_1x_coco.py
- code/mmdetection/configs/gcnet/cascade_mask_rcnn_x101_32x4d_fpn_syncbn-backbone_r16_gcb_c3-c5_1x_coco.py
- code/mmdetection/configs/gcnet/cascade_mask_rcnn_x101_32x4d_fpn_syncbn-backbone_r4_gcb_c3-c5_1x_coco.py
- code/mmdetection/configs/gcnet/mask_rcnn_r101_fpn_r16_gcb_c3-c5_1x_coco.py
- code/mmdetection/configs/gcnet/mask_rcnn_r101_fpn_r4_gcb_c3-c5_1x_coco.py
- code/mmdetection/configs/gcnet/mask_rcnn_r101_fpn_syncbn-backbone_1x_coco.py
- code/mmdetection/configs/gcnet/mask_rcnn_r101_fpn_syncbn-backbone_r16_gcb_c3-c5_1x_coco.py
- code/mmdetection/configs/gcnet/mask_rcnn_r101_fpn_syncbn-backbone_r4_gcb_c3-c5_1x_coco.py
- code/mmdetection/configs/gcnet/mask_rcnn_r50_fpn_r16_gcb_c3-c5_1x_coco.py
- code/mmdetection/configs/gcnet/mask_rcnn_r50_fpn_r4_gcb_c3-c5_1x_coco.py
- code/mmdetection/configs/gcnet/mask_rcnn_r50_fpn_syncbn-backbone_1x_coco.py
- code/mmdetection/configs/gcnet/mask_rcnn_r50_fpn_syncbn-backbone_r16_gcb_c3-c5_1x_coco.py
- code/mmdetection/configs/gcnet/mask_rcnn_r50_fpn_syncbn-backbone_r4_gcb_c3-c5_1x_coco.py
- code/mmdetection/configs/gcnet/mask_rcnn_x101_32x4d_fpn_syncbn-backbone_1x_coco.py
- code/mmdetection/configs/gcnet/mask_rcnn_x101_32x4d_fpn_syncbn-backbone_r16_gcb_c3-c5_1x_coco.py
- code/mmdetection/configs/gcnet/mask_rcnn_x101_32x4d_fpn_syncbn-backbone_r4_gcb_c3-c5_1x_coco.py
- code/mmdetection/configs/gcnet/metafile.yml
- code/mmdetection/configs/gcnet/README.md
- code/mmdetection/configs/gfl/
- code/mmdetection/configs/gfl/gfl_r101_fpn_dconv_c3-c5_mstrain_2x_coco.py
- code/mmdetection/configs/gfl/gfl_r101_fpn_mstrain_2x_coco.py
- code/mmdetection/configs/gfl/gfl_r50_fpn_1x_coco.py
- code/mmdetection/configs/gfl/gfl_r50_fpn_mstrain_2x_coco.py
- code/mmdetection/configs/gfl/gfl_x101_32x4d_fpn_dconv_c4-c5_mstrain_2x_coco.py
- code/mmdetection/configs/gfl/gfl_x101_32x4d_fpn_mstrain_2x_coco.py
- code/mmdetection/configs/gfl/metafile.yml
- code/mmdetection/configs/gfl/README.md
- code/mmdetection/configs/ghm/
- code/mmdetection/configs/ghm/metafile.yml
- code/mmdetection/configs/ghm/README.md
- code/mmdetection/configs/ghm/retinanet_ghm_r101_fpn_1x_coco.py
- code/mmdetection/configs/ghm/retinanet_ghm_r50_fpn_1x_coco.py
- code/mmdetection/configs/ghm/retinanet_ghm_x101_32x4d_fpn_1x_coco.py
- code/mmdetection/configs/ghm/retinanet_ghm_x101_64x4d_fpn_1x_coco.py
- code/mmdetection/configs/gn/
- code/mmdetection/configs/gn/mask_rcnn_r101_fpn_gn-all_2x_coco.py
- code/mmdetection/configs/gn/mask_rcnn_r101_fpn_gn-all_3x_coco.py
- code/mmdetection/configs/gn/mask_rcnn_r50_fpn_gn-all_2x_coco.py
- code/mmdetection/configs/gn/mask_rcnn_r50_fpn_gn-all_3x_coco.py
[truncated: 2,247 more entries]
