# Supplementary material for: A multitask model for realtime fish detection and segmentation based on YOLOv5
Source: PeerJ Comput Sci. 2023 Mar 10;9:e1262. doi: 10.7717/peerj-cs.1262 (PMC10280594; doi:10.7717/peerj-cs.1262)
Supplement: Supplemental Information 1 [file peerj-cs-09-1262-s001.zip › code/mmdetection/CITATION.cff]

cff-version: 1.2.0
message: "If you use this software, please cite it as below."
authors:
  - name: "MMDetection Contributors"
title: "OpenMMLab Detection Toolbox and Benchmark"
date-released: 2018-08-22
url: "https://github.com/open-mmlab/mmdetection"
license: Apache-2.0
