# Supplementary material for: A multitask model for realtime fish detection and segmentation based on YOLOv5
Source: PeerJ Comput Sci. 2023 Mar 10;9:e1262. doi: 10.7717/peerj-cs.1262 (PMC10280594; doi:10.7717/peerj-cs.1262)
Supplement: Supplemental Information 1 [file peerj-cs-09-1262-s001.zip › code/mmdetection/configs/albu_example/mask_rcnn_r50_fpn_albu_1x_coco.py]

_base_ = '../mask_rcnn/mask_rcnn_r50_fpn_1x_coco.py'
img_norm_cfg = dict(
    mean=[123.675, 116.28, 103.53], std=[58.395, 57.12, 57.375], to_rgb=True)
albu_train_transforms = [
    dict(
        type='ShiftScaleRotate',
        shift_limit=0.0625,
        scale_limit=0.0,
        rotate_limit=0,
        interpolation=1,
        p=0.5),
    dict(
        type='RandomBrightnessContrast',
        brightness_limit=[0.1, 0.3],
        contrast_limit=[0.1, 0.3],
        p=0.2),
    dict(
        type='OneOf',
        transforms=[
            dict(
                type='RGBShift',
                r_shift_limit=10,
                g_shift_limit=10,
                b_shift_limit=10,
                p=1.0),
            dict(
                type='HueSaturationValue',
                hue_shift_limit=20,
                sat_shift_limit=30,
                val_shift_limit=20,
                p=1.0)
        ],
        p=0.1),
    dict(type='JpegCompression', quality_lower=85, quality_upper=95, p=0.2),
    dict(type='ChannelShuffle', p=0.1),
    dict(
        type='OneOf',
        transforms=[
            dict(type='Blur', blur_limit=3, p=1.0),
            dict(type='MedianBlur', blur_limit=3, p=1.0)
        ],
        p=0.1),
]
train_pipeline = [
    dict(type='LoadImageFromFile'),
    dict(type='LoadAnnotations', with_bbox=True, with_mask=True),
    dict(type='Resize', img_scale=(1333, 800), keep_ratio=True),
    dict(type='Pad', size_divisor=32),
    dict(
        type='Albu',
        transforms=albu_train_transforms,
        bbox_params=dict(
            type='BboxParams',
            format='pascal_voc',
            label_fields=['gt_labels'],
            min_visibility=0.0,
            filter_lost_elements=True),
        keymap={
            'img': 'image',
            'gt_masks': 'masks',
            'gt_bboxes': 'bboxes'
        },
        update_pad_shape=False,
        skip_img_without_anno=True),
    dict(type='Normalize', **img_norm_cfg),
    dict(type='DefaultFormatBundle'),
    dict(
        type='Collect',
        keys=['img', 'gt_bboxes', 'gt_labels', 'gt_masks'],
        meta_keys=('filename', 'ori_shape', 'img_shape', 'img_norm_cfg',
                   'pad_shape', 'scale_factor'))
]
data = dict(train=dict(pipeline=train_pipeline))
