# Supplementary material for: A multitask model for realtime fish detection and segmentation based on YOLOv5
Source: PeerJ Comput Sci. 2023 Mar 10;9:e1262. doi: 10.7717/peerj-cs.1262 (PMC10280594; doi:10.7717/peerj-cs.1262)
Supplement: Supplemental Information 1 [file peerj-cs-09-1262-s001.zip › code/mmdetection/configs/carafe/mask_rcnn_r50_fpn_carafe_1x_coco.py]

_base_ = '../mask_rcnn/mask_rcnn_r50_fpn_1x_coco.py'
model = dict(
    neck=dict(
        type='FPN_CARAFE',
        in_channels=[256, 512, 1024, 2048],
        out_channels=256,
        num_outs=5,
        start_level=0,
        end_level=-1,
        norm_cfg=None,
        act_cfg=None,
        order=('conv', 'norm', 'act'),
        upsample_cfg=dict(
            type='carafe',
            up_kernel=5,
            up_group=1,
            encoder_kernel=3,
            encoder_dilation=1,
            compressed_channels=64)),
    roi_head=dict(
        mask_head=dict(
            upsample_cfg=dict(
                type='carafe',
                scale_factor=2,
                up_kernel=5,
                up_group=1,
                encoder_kernel=3,
                encoder_dilation=1,
                compressed_channels=64))))
img_norm_cfg = dict(
    mean=[123.675, 116.28, 103.53], std=[58.395, 57.12, 57.375], to_rgb=True)
train_pipeline = [
    dict(type='LoadImageFromFile'),
    dict(type='LoadAnnotations', with_bbox=True, with_mask=True),
    dict(type='Resize', img_scale=(1333, 800), keep_ratio=True),
    dict(type='RandomFlip', flip_ratio=0.5),
    dict(type='Normalize', **img_norm_cfg),
    dict(type='Pad', size_divisor=64),
    dict(type='DefaultFormatBundle'),
    dict(type='Collect', keys=['img', 'gt_bboxes', 'gt_labels', 'gt_masks']),
]
test_pipeline = [
    dict(type='LoadImageFromFile'),
    dict(
        type='MultiScaleFlipAug',
        img_scale=(1333, 800),
        flip=False,
        transforms=[
            dict(type='Resize', keep_ratio=True),
            dict(type='RandomFlip'),
            dict(type='Normalize', **img_norm_cfg),
            dict(type='Pad', size_divisor=64),
            dict(type='ImageToTensor', keys=['img']),
            dict(type='Collect', keys=['img']),
        ])
]
data = dict(
    train=dict(pipeline=train_pipeline),
    val=dict(pipeline=test_pipeline),
    test=dict(pipeline=test_pipeline))
