# Supplementary material for: A multitask model for realtime fish detection and segmentation based on YOLOv5
Source: PeerJ Comput Sci. 2023 Mar 10;9:e1262. doi: 10.7717/peerj-cs.1262 (PMC10280594; doi:10.7717/peerj-cs.1262)
Supplement: Supplemental Information 1 [file peerj-cs-09-1262-s001.zip › code/mmdetection/configs/cascade_rcnn/README.md]

# Cascade R-CNN

> [Cascade R-CNN: High Quality Object Detection and Instance Segmentation](https://arxiv.org/abs/1906.09756)

<!-- [ALGORITHM] -->

## Abstract

In object detection, the intersection over union (IoU) threshold is frequently used to define positives/negatives. The threshold used to train a detector defines its quality. While the commonly used threshold of 0.5 leads to noisy (low-quality) detections, detection performance frequently degrades for larger thresholds. This paradox of high-quality detection has two causes: 1) overfitting, due to vanishing positive samples for large thresholds, and 2) inference-time quality mismatch between detector and test hypotheses. A multi-stage object detection architecture, the Cascade R-CNN, composed of a sequence of detectors trained with increasing IoU thresholds, is proposed to address these problems. The detectors are trained sequentially, using the output of a detector as training set for the next. This resampling progressively improves hypotheses quality, guaranteeing a positive training set of equivalent size for all detectors and minimizing overfitting. The same cascade is applied at inference, to eliminate quality mismatches between hypotheses and detectors. An implementation of the Cascade R-CNN without bells or whistles achieves state-of-the-art performance on the COCO dataset, and significantly improves high-quality detection on generic and specific object detection datasets, including VOC, KITTI, CityPerson, and WiderFace. Finally, the Cascade R-CNN is generalized to instance segmentation, with nontrivial improvements over the Mask R-CNN.

<div align=center>
<img src="https://user-images.githubusercontent.com/40661020/143872197-d99b90e4-4f05-4329-80a4-327ac862a051.png"/>
</div>

## Results and Models

### Cascade R-CNN

|    Backbone     |  Style  | Lr schd | Mem (GB) | Inf time (fps) | box AP |                                                            Config                                                            |                                                                                                                                                                             Download                                                                                                                                                                              |
| :-------------: | :-----: | :-----: | :------: | :------------: | :----: | :--------------------------------------------------------------------------------------------------------------------------: | :---------------------------------------------------------------------------------------------------------------------------------------------------------------------------------------------------------------------------------------------------------------------------------------------------------------------------------------------------------------: |
|    R-50-FPN     |  caffe  |   1x    |   4.2    |                |  40.4  |  [config](https://github.com/open-mmlab/mmdetection/tree/master/configs/cascade_rcnn/cascade_rcnn_r50_caffe_fpn_1x_coco.py)  |   [model](https://download.openmmlab.com/mmdetection/v2.0/cascade_rcnn/cascade_rcnn_r50_caffe_fpn_1x_coco/cascade_rcnn_r50_caffe_fpn_1x_coco_bbox_mAP-0.404_20200504_174853-b857be87.pth) \| [log](https://download.openmmlab.com/mmdetection/v2.0/cascade_rcnn/cascade_rcnn_r50_caffe_fpn_1x_coco/cascade_rcnn_r50_caffe_fpn_1x_coco_20200504_174853.log.json)   |
|    R-50-FPN     | pytorch |   1x    |   4.4    |      16.1      |  40.3  |     [config](https://github.com/open-mmlab/mmdetection/tree/master/configs/cascade_rcnn/cascade_rcnn_r50_fpn_1x_coco.py)     |                          [model](https://download.openmmlab.com/mmdetection/v2.0/cascade_rcnn/cascade_rcnn_r50_fpn_1x_coco/cascade_rcnn_r50_fpn_1x_coco_20200316-3dc56deb.pth) \| [log](https://download.openmmlab.com/mmdetection/v2.0/cascade_rcnn/cascade_rcnn_r50_fpn_1x_coco/cascade_rcnn_r50_fpn_1x_coco_20200316_214748.log.json)                          |
|    R-50-FPN     | pytorch |   20e   |    -     |       -        |  41.0  |    [config](https://github.com/open-mmlab/mmdetection/tree/master/configs/cascade_rcnn/cascade_rcnn_r50_fpn_20e_coco.py)     |             [model](https://download.openmmlab.com/mmdetection/v2.0/cascade_rcnn/cascade_rcnn_r50_fpn_20e_coco/cascade_rcnn_r50_fpn_20e_coco_bbox_mAP-0.41_20200504_175131-e9872a90.pth) \| [log](https://download.openmmlab.com/mmdetection/v2.0/cascade_rcnn/cascade_rcnn_r50_fpn_20e_coco/cascade_rcnn_r50_fpn_20e_coco_20200504_175131.log.json)              |
|    R-101-FPN    |  caffe  |   1x    |   6.2    |                |  42.3  | [config](https://github.com/open-mmlab/mmdetection/tree/master/configs/cascade_rcnn/cascade_rcnn_r101_caffe_fpn_1x_coco.py)  | [model](https://download.openmmlab.com/mmdetection/v2.0/cascade_rcnn/cascade_rcnn_r101_caffe_fpn_1x_coco/cascade_rcnn_r101_caffe_fpn_1x_coco_bbox_mAP-0.423_20200504_175649-cab8dbd5.pth) \| [log](https://download.openmmlab.com/mmdetection/v2.0/cascade_rcnn/cascade_rcnn_r101_caffe_fpn_1x_coco/cascade_rcnn_r101_caffe_fpn_1x_coco_20200504_175649.log.json) |
|    R-101-FPN    | pytorch |   1x    |   6.4    |      13.5      |  42.0  |    [config](https://github.com/open-mmlab/mmdetection/tree/master/configs/cascade_rcnn/cascade_rcnn_r101_fpn_1x_coco.py)     |                        [model](https://download.openmmlab.com/mmdetection/v2.0/cascade_rcnn/cascade_rcnn_r101_fpn_1x_coco/cascade_rcnn_r101_fpn_1x_coco_20200317-0b6a2fbf.pth) \| [log](https://download.openmmlab.com/mmdetection/v2.0/cascade_rcnn/cascade_rcnn_r101_fpn_1x_coco/cascade_rcnn_r101_fpn_1x_coco_20200317_101744.log.json)                        |
|    R-101-FPN    | pytorch |   20e   |    -     |       -        |  42.5  |    [config](https://github.com/open-mmlab/mmdetection/tree/master/configs/cascade_rcnn/cascade_rcnn_r101_fpn_20e_coco.py)    |           [model](https://download.openmmlab.com/mmdetection/v2.0/cascade_rcnn/cascade_rcnn_r101_fpn_20e_coco/cascade_rcnn_r101_fpn_20e_coco_bbox_mAP-0.425_20200504_231812-5057dcc5.pth) \| [log](https://download.openmmlab.com/mmdetection/v2.0/cascade_rcnn/cascade_rcnn_r101_fpn_20e_coco/cascade_rcnn_r101_fpn_20e_coco_20200504_231812.log.json)           |
| X-101-32x4d-FPN | pytorch |   1x    |   7.6    |      10.9      |  43.7  | [config](https://github.com/open-mmlab/mmdetection/tree/master/configs/cascade_rcnn/cascade_rcnn_x101_32x4d_fpn_1x_coco.py)  |            [model](https://download.openmmlab.com/mmdetection/v2.0/cascade_rcnn/cascade_rcnn_x101_32x4d_fpn_1x_coco/cascade_rcnn_x101_32x4d_fpn_1x_coco_20200316-95c2deb6.pth) \| [log](https://download.openmmlab.com/mmdetection/v2.0/cascade_rcnn/cascade_rcnn_x101_32x4d_fpn_1x_coco/cascade_rcnn_x101_32x4d_fpn_1x_coco_20200316_055608.log.json)            |
| X-101-32x4d-FPN | pytorch |   20e   |   7.6    |                |  43.7  | [config](https://github.com/open-mmlab/mmdetection/tree/master/configs/cascade_rcnn/cascade_rcnn_x101_32x4d_fpn_20e_coco.py) |      [model](https://download.openmmlab.com/mmdetection/v2.0/cascade_rcnn/cascade_rcnn_x101_32x4d_fpn_20e_coco/cascade_rcnn_x101_32x4d_fpn_20e_coco_20200906_134608-9ae0a720.pth) \| [log](https://download.openmmlab.com/mmdetection/v2.0/cascade_rcnn/cascade_rcnn_x101_32x4d_fpn_20e_coco/cascade_rcnn_x101_32x4d_fpn_20e_coco_20200906_134608.log.json)       |
| X-101-64x4d-FPN | pytorch |   1x    |   10.7   |                |  44.7  | [config](https://github.com/open-mmlab/mmdetection/tree/master/configs/cascade_rcnn/cascade_rcnn_x101_64x4d_fpn_1x_coco.py)  |        [model](https://download.openmmlab.com/mmdetection/v2.0/cascade_rcnn/cascade_rcnn_x101_64x4d_fpn_1x_coco/cascade_rcnn_x101_64x4d_fpn_1x_coco_20200515_075702-43ce6a30.pth) \| [log](https://download.openmmlab.com/mmdetection/v2.0/cascade_rcnn/cascade_rcnn_x101_64x4d_fpn_1x_coco/cascade_rcnn_x101_64x4d_fpn_1x_coco_20200515_075702.log.json)         |
| X-101-64x4d-FPN | pytorch |   20e   |   10.7   |                |  44.5  | [config](https://github.com/open-mmlab/mmdetection/tree/master/configs/cascade_rcnn/cascade_rcnn_x101_64x4d_fpn_20e_coco.py) |      [model](https://download.openmmlab.com/mmdetection/v2.0/cascade_rcnn/cascade_rcnn_x101_64x4d_fpn_20e_coco/cascade_rcnn_x101_64x4d_fpn_20e_coco_20200509_224357-051557b1.pth) \| [log](https://download.openmmlab.com/mmdetection/v2.0/cascade_rcnn/cascade_rcnn_x101_64x4d_fpn_20e_coco/cascade_rcnn_x101_64x4d_fpn_20e_coco_20200509_224357.log.json)       |

### Cascade Mask R-CNN

|    Backbone     |  Style  | Lr schd | Mem (GB) | Inf time (fps) | box AP | mask AP |                                                              Config                                                               |                                                                                                                                                                                               Download                                                                                                                                                                                                |
| :-------------: | :-----: | :-----: | :------: | :------------: | :----: | :-----: | :-------------------------------------------------------------------------------------------------------------------------------: | :---------------------------------------------------------------------------------------------------------------------------------------------------------------------------------------------------------------------------------------------------------------------------------------------------------------------------------------------------------------------------------------------------: |
|    R-50-FPN     |  caffe  |   1x    |   5.9    |                |  41.2  |  36.0   |  [config](https://github.com/open-mmlab/mmdetection/tree/master/configs/cascade_rcnn/cascade_mask_rcnn_r50_caffe_fpn_1x_coco.py)  |   [model](https://download.openmmlab.com/mmdetection/v2.0/cascade_rcnn/cascade_mask_rcnn_r50_caffe_fpn_1x_coco/cascade_mask_rcnn_r50_caffe_fpn_1x_coco_bbox_mAP-0.412__segm_mAP-0.36_20200504_174659-5004b251.pth) \| [log](https://download.openmmlab.com/mmdetection/v2.0/cascade_rcnn/cascade_mask_rcnn_r50_caffe_fpn_1x_coco/cascade_mask_rcnn_r50_caffe_fpn_1x_coco_20200504_174659.log.json)    |
|    R-50-FPN     | pytorch |   1x    |   6.0    |      11.2      |  41.2  |  35.9   |     [config](https://github.com/open-mmlab/mmdetection/tree/master/configs/cascade_rcnn/cascade_mask_rcnn_r50_fpn_1x_coco.py)     |                                  [model](https://download.openmmlab.com/mmdetection/v2.0/cascade_rcnn/cascade_mask_rcnn_r50_fpn_1x_coco/cascade_mask_rcnn_r50_fpn_1x_coco_20200203-9d4dcb24.pth) \| [log](https://download.openmmlab.com/mmdetection/v2.0/cascade_rcnn/cascade_mask_rcnn_r50_fpn_1x_coco/cascade_mask_rcnn_r50_fpn_1x_coco_20200203_170449.log.json)                                  |
|    R-50-FPN     | pytorch |   20e   |    -     |       -        |  41.9  |  36.5   |    [config](https://github.com/open-mmlab/mmdetection/tree/master/configs/cascade_rcnn/cascade_mask_rcnn_r50_fpn_20e_coco.py)     |             [model](https://download.openmmlab.com/mmdetection/v2.0/cascade_rcnn/cascade_mask_rcnn_r50_fpn_20e_coco/cascade_mask_rcnn_r50_fpn_20e_coco_bbox_mAP-0.419__segm_mAP-0.365_20200504_174711-4af8e66e.pth) \| [log](https://download.openmmlab.com/mmdetection/v2.0/cascade_rcnn/cascade_mask_rcnn_r50_fpn_20e_coco/cascade_mask_rcnn_r50_fpn_20e_coco_20200504_174711.log.json)             |
|    R-101-FPN    |  caffe  |   1x    |   7.8    |                |  43.2  |  37.6   | [config](https://github.com/open-mmlab/mmdetection/tree/master/configs/cascade_rcnn/cascade_mask_rcnn_r101_caffe_fpn_1x_coco.py)  | [model](https://download.openmmlab.com/mmdetection/v2.0/cascade_rcnn/cascade_mask_rcnn_r101_caffe_fpn_1x_coco/cascade_mask_rcnn_r101_caffe_fpn_1x_coco_bbox_mAP-0.432__segm_mAP-0.376_20200504_174813-5c1e9599.pth) \| [log](https://download.openmmlab.com/mmdetection/v2.0/cascade_rcnn/cascade_mask_rcnn_r101_caffe_fpn_1x_coco/cascade_mask_rcnn_r101_caffe_fpn_1x_coco_20200504_174813.log.json) |
|    R-101-FPN    | pytorch |   1x    |   7.9    |      9.8       |  42.9  |  37.3   |    [config](https://github.com/open-mmlab/mmdetection/tree/master/configs/cascade_rcnn/cascade_mask_rcnn_r101_fpn_1x_coco.py)     |                                [model](https://download.openmmlab.com/mmdetection/v2.0/cascade_rcnn/cascade_mask_rcnn_r101_fpn_1x_coco/cascade_mask_rcnn_r101_fpn_1x_coco_20200203-befdf6ee.pth) \| [log](https://download.openmmlab.com/mmdetection/v2.0/cascade_rcnn/cascade_mask_rcnn_r101_fpn_1x_coco/cascade_mask_rcnn_r101_fpn_1x_coco_20200203_092521.log.json)                                |
|    R-101-FPN    | pytorch |   20e   |    -     |       -        |  43.4  |  37.8   |    [config](https://github.com/open-mmlab/mmdetection/tree/master/configs/cascade_rcnn/cascade_mask_rcnn_r101_fpn_20e_coco.py)    |           [model](https://download.openmmlab.com/mmdetection/v2.0/cascade_rcnn/cascade_mask_rcnn_r101_fpn_20e_coco/cascade_mask_rcnn_r101_fpn_20e_coco_bbox_mAP-0.434__segm_mAP-0.378_20200504_174836-005947da.pth) \| [log](https://download.openmmlab.com/mmdetection/v2.0/cascade_rcnn/cascade_mask_rcnn_r101_fpn_20e_coco/cascade_mask_rcnn_r101_fpn_20e_coco_20200504_174836.log.json)           |
| X-101-32x4d-FPN | pytorch |   1x    |   9.2    |      8.6       |  44.3  |  38.3   | [config](https://github.com/open-mmlab/mmdetection/tree/master/configs/cascade_rcnn/cascade_mask_rcnn_x101_32x4d_fpn_1x_coco.py)  |                    [model](https://download.openmmlab.com/mmdetection/v2.0/cascade_rcnn/cascade_mask_rcnn_x101_32x4d_fpn_1x_coco/cascade_mask_rcnn_x101_32x4d_fpn_1x_coco_20200201-0f411b1f.pth) \| [log](https://download.openmmlab.com/mmdetection/v2.0/cascade_rcnn/cascade_mask_rcnn_x101_32x4d_fpn_1x_coco/cascade_mask_rcnn_x101_32x4d_fpn_1x_coco_20200201_052416.log.json)                    |
| X-101-32x4d-FPN | pytorch |   20e   |   9.2    |       -        |  45.0  |  39.0   | [config](https://github.com/open-mmlab/mmdetection/tree/master/configs/cascade_rcnn/cascade_mask_rcnn_x101_32x4d_fpn_20e_coco.py) |              [model](https://download.openmmlab.com/mmdetection/v2.0/cascade_rcnn/cascade_mask_rcnn_x101_32x4d_fpn_20e_coco/cascade_mask_rcnn_x101_32x4d_fpn_20e_coco_20200528_083917-ed1f4751.pth) \| [log](https://download.openmmlab.com/mmdetection/v2.0/cascade_rcnn/cascade_mask_rcnn_x101_32x4d_fpn_20e_coco/cascade_mask_rcnn_x101_32x4d_fpn_20e_coco_20200528_083917.log.json)               |
| X-101-64x4d-FPN | pytorch |   1x    |   12.2   |      6.7       |  45.3  |  39.2   | [config](https://github.com/open-mmlab/mmdetection/tree/master/configs/cascade_rcnn/cascade_mask_rcnn_x101_64x4d_fpn_1x_coco.py)  |                    [model](https://download.openmmlab.com/mmdetection/v2.0/cascade_rcnn/cascade_mask_rcnn_x101_64x4d_fpn_1x_coco/cascade_mask_rcnn_x101_64x4d_fpn_1x_coco_20200203-9a2db89d.pth) \| [log](https://download.openmmlab.com/mmdetection/v2.0/cascade_rcnn/cascade_mask_rcnn_x101_64x4d_fpn_1x_coco/cascade_mask_rcnn_x101_64x4d_fpn_1x_coco_20200203_044059.log.json)                    |
| X-101-64x4d-FPN | pytorch |   20e   |   12.2   |                |  45.6  |  39.5   | [config](https://github.com/open-mmlab/mmdetection/tree/master/configs/cascade_rcnn/cascade_mask_rcnn_x101_64x4d_fpn_20e_coco.py) |              [model](https://download.openmmlab.com/mmdetection/v2.0/cascade_rcnn/cascade_mask_rcnn_x101_64x4d_fpn_20e_coco/cascade_mask_rcnn_x101_64x4d_fpn_20e_coco_20200512_161033-bdb5126a.pth) \| [log](https://download.openmmlab.com/mmdetection/v2.0/cascade_rcnn/cascade_mask_rcnn_x101_64x4d_fpn_20e_coco/cascade_mask_rcnn_x101_64x4d_fpn_20e_coco_20200512_161033.log.json)               |

**Notes:**

- The `20e` schedule in Cascade (Mask) R-CNN indicates decreasing the lr at 16 and 19 epochs, with a total of 20 epochs.

## Pre-trained Models

We also train some models with longer schedules and multi-scale training for Cascade Mask R-CNN. The users could finetune them for downstream tasks.

|    Backbone     |  Style  | Lr schd | Mem (GB) | Inf time (fps) | box AP | mask AP |                                                                  Config                                                                  |                                                                                                                                                                                                Download                                                                                                                                                                                                |
| :-------------: | :-----: | :-----: | :------: | :------------: | :----: | :-----: | :--------------------------------------------------------------------------------------------------------------------------------------: | :----------------------------------------------------------------------------------------------------------------------------------------------------------------------------------------------------------------------------------------------------------------------------------------------------------------------------------------------------------------------------------------------------: |
|    R-50-FPN     |  caffe  |   3x    |   5.7    |                |  44.0  |  38.1   | [config](https://github.com/open-mmlab/mmdetection/tree/master/configs/cascade_rcnn/cascade_mask_rcnn_r50_caffe_fpn_mstrain_3x_coco.py)  |   [model](https://download.openmmlab.com/mmdetection/v2.0/cascade_rcnn/cascade_mask_rcnn_r50_caffe_fpn_mstrain_3x_coco/cascade_mask_rcnn_r50_caffe_fpn_mstrain_3x_coco_20210707_002651-6e29b3a6.pth) \| [log](https://download.openmmlab.com/mmdetection/v2.0/cascade_rcnn/cascade_mask_rcnn_r50_caffe_fpn_mstrain_3x_coco/cascade_mask_rcnn_r50_caffe_fpn_mstrain_3x_coco_20210707_002651.log.json)   |
|    R-50-FPN     | pytorch |   3x    |   5.9    |                |  44.3  |  38.5   |    [config](https://github.com/open-mmlab/mmdetection/tree/master/configs/cascade_rcnn/cascade_mask_rcnn_r50_fpn_mstrain_3x_coco.py)     |               [model](https://download.openmmlab.com/mmdetection/v2.0/cascade_rcnn/cascade_mask_rcnn_r50_fpn_mstrain_3x_coco/cascade_mask_rcnn_r50_fpn_mstrain_3x_coco_20210628_164719-5bdc3824.pth) \| [log](https://download.openmmlab.com/mmdetection/v2.0/cascade_rcnn/cascade_mask_rcnn_r50_fpn_mstrain_3x_coco/cascade_mask_rcnn_r50_fpn_mstrain_3x_coco_20210628_164719.log.json)               |
|    R-101-FPN    |  caffe  |   3x    |   7.7    |                |  45.4  |  39.5   | [config](https://github.com/open-mmlab/mmdetection/tree/master/configs/cascade_rcnn/cascade_mask_rcnn_r101_caffe_fpn_mstrain_3x_coco.py) | [model](https://download.openmmlab.com/mmdetection/v2.0/cascade_rcnn/cascade_mask_rcnn_r101_caffe_fpn_mstrain_3x_coco/cascade_mask_rcnn_r101_caffe_fpn_mstrain_3x_coco_20210707_002620-a5bd2389.pth) \| [log](https://download.openmmlab.com/mmdetection/v2.0/cascade_rcnn/cascade_mask_rcnn_r101_caffe_fpn_mstrain_3x_coco/cascade_mask_rcnn_r101_caffe_fpn_mstrain_3x_coco_20210707_002620.log.json) |
|    R-101-FPN    | pytorch |   3x    |   7.8    |                |  45.5  |  39.6   |    [config](https://github.com/open-mmlab/mmdetection/tree/master/configs/cascade_rcnn/cascade_mask_rcnn_r101_fpn_mstrain_3x_coco.py)    |             [model](https://download.openmmlab.com/mmdetection/v2.0/cascade_rcnn/cascade_mask_rcnn_r101_fpn_mstrain_3x_coco/cascade_mask_rcnn_r101_fpn_mstrain_3x_coco_20210628_165236-51a2d363.pth) \| [log](https://download.openmmlab.com/mmdetection/v2.0/cascade_rcnn/cascade_mask_rcnn_r101_fpn_mstrain_3x_coco/cascade_mask_rcnn_r101_fpn_mstrain_3x_coco_20210628_165236.log.json)             |
| X-101-32x4d-FPN | pytorch |   3x    |   9.0    |                |  46.3  |  40.1   | [config](https://github.com/open-mmlab/mmdetection/tree/master/configs/cascade_rcnn/cascade_mask_rcnn_x101_32x4d_fpn_mstrain_3x_coco.py) | [model](https://download.openmmlab.com/mmdetection/v2.0/cascade_rcnn/cascade_mask_rcnn_x101_32x4d_fpn_mstrain_3x_coco/cascade_mask_rcnn_x101_32x4d_fpn_mstrain_3x_coco_20210706_225234-40773067.pth) \| [log](https://download.openmmlab.com/mmdetection/v2.0/cascade_rcnn/cascade_mask_rcnn_x101_32x4d_fpn_mstrain_3x_coco/cascade_mask_rcnn_x101_32x4d_fpn_mstrain_3x_coco_20210706_225234.log.json) |
| X-101-32x8d-FPN | pytorch |   3x    |   12.1   |                |  46.1  |  39.9   | [config](https://github.com/open-mmlab/mmdetection/tree/master/configs/cascade_rcnn/cascade_mask_rcnn_x101_32x8d_fpn_mstrain_3x_coco.py) | [model](https://download.openmmlab.com/mmdetection/v2.0/cascade_rcnn/cascade_mask_rcnn_x101_32x8d_fpn_mstrain_3x_coco/cascade_mask_rcnn_x101_32x8d_fpn_mstrain_3x_coco_20210719_180640-9ff7e76f.pth) \| [log](https://download.openmmlab.com/mmdetection/v2.0/cascade_rcnn/cascade_mask_rcnn_x101_32x8d_fpn_mstrain_3x_coco/cascade_mask_rcnn_x101_32x8d_fpn_mstrain_3x_coco_20210719_180640.log.json) |
| X-101-64x4d-FPN | pytorch |   3x    |   12.0   |                |  46.6  |  40.3   | [config](https://github.com/open-mmlab/mmdetection/tree/master/configs/cascade_rcnn/cascade_mask_rcnn_x101_64x4d_fpn_mstrain_3x_coco.py) | [model](https://download.openmmlab.com/mmdetection/v2.0/cascade_rcnn/cascade_mask_rcnn_x101_64x4d_fpn_mstrain_3x_coco/cascade_mask_rcnn_x101_64x4d_fpn_mstrain_3x_coco_20210719_210311-d3e64ba0.pth) \| [log](https://download.openmmlab.com/mmdetection/v2.0/cascade_rcnn/cascade_mask_rcnn_x101_64x4d_fpn_mstrain_3x_coco/cascade_mask_rcnn_x101_64x4d_fpn_mstrain_3x_coco_20210719_210311.log.json) |

## Citation

```latex
@article{Cai_2019,
   title={Cascade R-CNN: High Quality Object Detection and Instance Segmentation},
   ISSN={1939-3539},
   url={http://dx.doi.org/10.1109/tpami.2019.2956516},
   DOI={10.1109/tpami.2019.2956516},
   journal={IEEE Transactions on Pattern Analysis and Machine Intelligence},
   publisher={Institute of Electrical and Electronics Engineers (IEEE)},
   author={Cai, Zhaowei and Vasconcelos, Nuno},
   year={2019},
   pages={1–1}
}
```
