# Supplementary material for: A multitask model for realtime fish detection and segmentation based on YOLOv5
Source: PeerJ Comput Sci. 2023 Mar 10;9:e1262. doi: 10.7717/peerj-cs.1262 (PMC10280594; doi:10.7717/peerj-cs.1262)
Supplement: Supplemental Information 1 [file peerj-cs-09-1262-s001.zip › code/mmdetection/configs/centernet/metafile.yml]

Collections:
  - Name: CenterNet
    Metadata:
      Training Data: COCO
      Training Techniques:
        - SGD with Momentum
        - Weight Decay
      Training Resources: 8x TITANXP GPUs
      Architecture:
        - ResNet
    Paper:
      URL: https://arxiv.org/abs/1904.07850
      Title: 'Objects as Points'
    README: configs/centernet/README.md
    Code:
      URL: https://github.com/open-mmlab/mmdetection/blob/v2.13.0/mmdet/models/detectors/centernet.py#L10
      Version: v2.13.0

Models:
  - Name: centernet_resnet18_dcnv2_140e_coco
    In Collection: CenterNet
    Config: configs/centernet/centernet_resnet18_dcnv2_140e_coco.py
    Metadata:
      Batch Size: 128
      Training Memory (GB): 3.47
      Epochs: 140
    Results:
      - Task: Object Detection
        Dataset: COCO
        Metrics:
          box AP: 29.5
    Weights: https://download.openmmlab.com/mmdetection/v2.0/centernet/centernet_resnet18_dcnv2_140e_coco/centernet_resnet18_dcnv2_140e_coco_20210702_155131-c8cd631f.pth

  - Name: centernet_resnet18_140e_coco
    In Collection: CenterNet
    Config: configs/centernet/centernet_resnet18_140e_coco.py
    Metadata:
      Batch Size: 128
      Training Memory (GB): 3.45
      Epochs: 140
    Results:
      - Task: Object Detection
        Dataset: COCO
        Metrics:
          box AP: 25.9
    Weights: https://download.openmmlab.com/mmdetection/v2.0/centernet/centernet_resnet18_140e_coco/centernet_resnet18_140e_coco_20210705_093630-bb5b3bf7.pth
