# Supplementary material for: A multitask model for realtime fish detection and segmentation based on YOLOv5
Source: PeerJ Comput Sci. 2023 Mar 10;9:e1262. doi: 10.7717/peerj-cs.1262 (PMC10280594; doi:10.7717/peerj-cs.1262)
Supplement: Supplemental Information 1 [file peerj-cs-09-1262-s001.zip › code/mmdetection/configs/cityscapes/mask_rcnn_r50_fpn_1x_cityscapes.py]

_base_ = [
    '../_base_/models/mask_rcnn_r50_fpn.py',
    '../_base_/datasets/cityscapes_instance.py', '../_base_/default_runtime.py'
]
model = dict(
    backbone=dict(init_cfg=None),
    roi_head=dict(
        bbox_head=dict(
            type='Shared2FCBBoxHead',
            in_channels=256,
            fc_out_channels=1024,
            roi_feat_size=7,
            num_classes=8,
            bbox_coder=dict(
                type='DeltaXYWHBBoxCoder',
                target_means=[0., 0., 0., 0.],
                target_stds=[0.1, 0.1, 0.2, 0.2]),
            reg_class_agnostic=False,
            loss_cls=dict(
                type='CrossEntropyLoss', use_sigmoid=False, loss_weight=1.0),
            loss_bbox=dict(type='SmoothL1Loss', beta=1.0, loss_weight=1.0)),
        mask_head=dict(
            type='FCNMaskHead',
            num_convs=4,
            in_channels=256,
            conv_out_channels=256,
            num_classes=8,
            loss_mask=dict(
                type='CrossEntropyLoss', use_mask=True, loss_weight=1.0))))
# optimizer
# lr is set for a batch size of 8
optimizer = dict(type='SGD', lr=0.01, momentum=0.9, weight_decay=0.0001)
optimizer_config = dict(grad_clip=None)
# learning policy
lr_config = dict(
    policy='step',
    warmup='linear',
    warmup_iters=500,
    warmup_ratio=0.001,
    # [7] yields higher performance than [6]
    step=[7])
runner = dict(
    type='EpochBasedRunner', max_epochs=8)  # actual epoch = 8 * 8 = 64
log_config = dict(interval=100)
# For better, more stable performance initialize from COCO
load_from = 'https://download.openmmlab.com/mmdetection/v2.0/mask_rcnn/mask_rcnn_r50_fpn_1x_coco/mask_rcnn_r50_fpn_1x_coco_20200205-d4b0c5d6.pth'  # noqa

# NOTE: `auto_scale_lr` is for automatically scaling LR,
# USER SHOULD NOT CHANGE ITS VALUES.
# base_batch_size = (8 GPUs) x (1 samples per GPU)
auto_scale_lr = dict(base_batch_size=8)
