# Supplementary material for: A multitask model for realtime fish detection and segmentation based on YOLOv5
Source: PeerJ Comput Sci. 2023 Mar 10;9:e1262. doi: 10.7717/peerj-cs.1262 (PMC10280594; doi:10.7717/peerj-cs.1262)
Supplement: Supplemental Information 1 [file peerj-cs-09-1262-s001.zip › code/mmdetection/configs/cityscapes/README.md]

# Cityscapes

> [The Cityscapes Dataset for Semantic Urban Scene Understanding](https://arxiv.org/abs/1604.01685)

<!-- [DATASET] -->

## Abstract

Visual understanding of complex urban street scenes is an enabling factor for a wide range of applications. Object detection has benefited enormously from large-scale datasets, especially in the context of deep learning. For semantic urban scene understanding, however, no current dataset adequately captures the complexity of real-world urban scenes.
To address this, we introduce Cityscapes, a benchmark suite and large-scale dataset to train and test approaches for pixel-level and instance-level semantic labeling. Cityscapes is comprised of a large, diverse set of stereo video sequences recorded in streets from 50 different cities. 5000 of these images have high quality pixel-level annotations; 20000 additional images have coarse annotations to enable methods that leverage large volumes of weakly-labeled data. Crucially, our effort exceeds previous attempts in terms of dataset size, annotation richness, scene variability, and complexity. Our accompanying empirical study provides an in-depth analysis of the dataset characteristics, as well as a performance evaluation of several state-of-the-art approaches based on our benchmark.

<div align=center>
<img src="https://user-images.githubusercontent.com/40661020/143874154-db4484a5-9211-41f6-852a-b7f0a8c9ec26.png"/>
</div>

## Common settings

- All baselines were trained using 8 GPU with a batch size of 8 (1 images per GPU) using the [linear scaling rule](https://arxiv.org/abs/1706.02677) to scale the learning rate.
- All models were trained on `cityscapes_train`, and tested on `cityscapes_val`.
- 1x training schedule indicates 64 epochs which corresponds to slightly less than the 24k iterations reported in the original schedule from the [Mask R-CNN paper](https://arxiv.org/abs/1703.06870)
- COCO pre-trained weights are used to initialize.
- A conversion [script](../../tools/dataset_converters/cityscapes.py) is provided to convert Cityscapes into COCO format. Please refer to [install.md](../../docs/1_exist_data_model.md#prepare-datasets) for details.
- `CityscapesDataset` implemented three evaluation methods. `bbox` and `segm` are standard COCO bbox/mask AP. `cityscapes` is the cityscapes dataset official evaluation, which may be slightly higher than COCO.

### Faster R-CNN

| Backbone |  Style  | Lr schd |  Scale   | Mem (GB) | Inf time (fps) | box AP |                                                         Config                                                          |                                                                                                                          Download                                                                                                                           |
| :------: | :-----: | :-----: | :------: | :------: | :------------: | :----: | :---------------------------------------------------------------------------------------------------------------------: | :---------------------------------------------------------------------------------------------------------------------------------------------------------------------------------------------------------------------------------------------------------: |
| R-50-FPN | pytorch |   1x    | 800-1024 |   5.2    |       -        |  40.3  | [config](https://github.com/open-mmlab/mmdetection/tree/master/configs/cityscapes/faster_rcnn_r50_fpn_1x_cityscapes.py) | [model](https://download.openmmlab.com/mmdetection/v2.0/cityscapes/faster_rcnn_r50_fpn_1x_cityscapes_20200502-829424c0.pth) \| [log](https://download.openmmlab.com/mmdetection/v2.0/cityscapes/faster_rcnn_r50_fpn_1x_cityscapes_20200502_114915.log.json) |

### Mask R-CNN

| Backbone |  Style  | Lr schd |  Scale   | Mem (GB) | Inf time (fps) | box AP | mask AP |                                                        Config                                                         |                                                                                                                                                            Download                                                                                                                                                            |
| :------: | :-----: | :-----: | :------: | :------: | :------------: | :----: | :-----: | :-------------------------------------------------------------------------------------------------------------------: | :----------------------------------------------------------------------------------------------------------------------------------------------------------------------------------------------------------------------------------------------------------------------------------------------------------------------------: |
| R-50-FPN | pytorch |   1x    | 800-1024 |   5.3    |       -        |  40.9  |  36.4   | [config](https://github.com/open-mmlab/mmdetection/tree/master/configs/cityscapes/mask_rcnn_r50_fpn_1x_cityscapes.py) | [model](https://download.openmmlab.com/mmdetection/v2.0/cityscapes/mask_rcnn_r50_fpn_1x_cityscapes/mask_rcnn_r50_fpn_1x_cityscapes_20201211_133733-d2858245.pth) \| [log](https://download.openmmlab.com/mmdetection/v2.0/cityscapes/mask_rcnn_r50_fpn_1x_cityscapes/mask_rcnn_r50_fpn_1x_cityscapes_20201211_133733.log.json) |

## Citation

```latex
@inproceedings{Cordts2016Cityscapes,
   title={The Cityscapes Dataset for Semantic Urban Scene Understanding},
   author={Cordts, Marius and Omran, Mohamed and Ramos, Sebastian and Rehfeld, Timo and Enzweiler, Markus and Benenson, Rodrigo and Franke, Uwe and Roth, Stefan and Schiele, Bernt},
   booktitle={Proc. of the IEEE Conference on Computer Vision and Pattern Recognition (CVPR)},
   year={2016}
}
```
