# Supplementary material for: A multitask model for realtime fish detection and segmentation based on YOLOv5
Source: PeerJ Comput Sci. 2023 Mar 10;9:e1262. doi: 10.7717/peerj-cs.1262 (PMC10280594; doi:10.7717/peerj-cs.1262)
Supplement: Supplemental Information 1 [file peerj-cs-09-1262-s001.zip › code/mmdetection/configs/common/mstrain_3x_coco.py]

_base_ = '../_base_/default_runtime.py'
# dataset settings
dataset_type = 'CocoDataset'
data_root = 'data/coco/'
img_norm_cfg = dict(
    mean=[123.675, 116.28, 103.53], std=[58.395, 57.12, 57.375], to_rgb=True)

# In mstrain 3x config, img_scale=[(1333, 640), (1333, 800)],
# multiscale_mode='range'
train_pipeline = [
    dict(type='LoadImageFromFile'),
    dict(type='LoadAnnotations', with_bbox=True),
    dict(
        type='Resize',
        img_scale=[(1333, 640), (1333, 800)],
        multiscale_mode='range',
        keep_ratio=True),
    dict(type='RandomFlip', flip_ratio=0.5),
    dict(type='Normalize', **img_norm_cfg),
    dict(type='Pad', size_divisor=32),
    dict(type='DefaultFormatBundle'),
    dict(type='Collect', keys=['img', 'gt_bboxes', 'gt_labels']),
]
test_pipeline = [
    dict(type='LoadImageFromFile'),
    dict(
        type='MultiScaleFlipAug',
        img_scale=(1333, 800),
        flip=False,
        transforms=[
            dict(type='Resize', keep_ratio=True),
            dict(type='RandomFlip'),
            dict(type='Normalize', **img_norm_cfg),
            dict(type='Pad', size_divisor=32),
            dict(type='ImageToTensor', keys=['img']),
            dict(type='Collect', keys=['img']),
        ])
]

# Use RepeatDataset to speed up training
data = dict(
    samples_per_gpu=2,
    workers_per_gpu=2,
    train=dict(
        type='RepeatDataset',
        times=3,
        dataset=dict(
            type=dataset_type,
            ann_file=data_root + 'annotations/instances_train2017.json',
            img_prefix=data_root + 'train2017/',
            pipeline=train_pipeline)),
    val=dict(
        type=dataset_type,
        ann_file=data_root + 'annotations/instances_val2017.json',
        img_prefix=data_root + 'val2017/',
        pipeline=test_pipeline),
    test=dict(
        type=dataset_type,
        ann_file=data_root + 'annotations/instances_val2017.json',
        img_prefix=data_root + 'val2017/',
        pipeline=test_pipeline))
evaluation = dict(interval=1, metric='bbox')

# optimizer
optimizer = dict(type='SGD', lr=0.02, momentum=0.9, weight_decay=0.0001)
optimizer_config = dict(grad_clip=None)

# learning policy
# Experiments show that using step=[9, 11] has higher performance
lr_config = dict(
    policy='step',
    warmup='linear',
    warmup_iters=500,
    warmup_ratio=0.001,
    step=[9, 11])
runner = dict(type='EpochBasedRunner', max_epochs=12)
