# Supplementary material for: A multitask model for realtime fish detection and segmentation based on YOLOv5
Source: PeerJ Comput Sci. 2023 Mar 10;9:e1262. doi: 10.7717/peerj-cs.1262 (PMC10280594; doi:10.7717/peerj-cs.1262)
Supplement: Supplemental Information 1 [file peerj-cs-09-1262-s001.zip › code/mmdetection/configs/convnext/cascade_mask_rcnn_convnext-t_p4_w7_fpn_giou_4conv1f_fp16_ms-crop_3x_coco.py]

_base_ = [
    '../_base_/models/cascade_mask_rcnn_r50_fpn.py',
    '../_base_/datasets/coco_instance.py',
    '../_base_/schedules/schedule_1x.py', '../_base_/default_runtime.py'
]

# please install mmcls>=0.22.0
# import mmcls.models to trigger register_module in mmcls
custom_imports = dict(imports=['mmcls.models'], allow_failed_imports=False)
checkpoint_file = 'https://download.openmmlab.com/mmclassification/v0/convnext/downstream/convnext-tiny_3rdparty_32xb128-noema_in1k_20220301-795e9634.pth'  # noqa

model = dict(
    backbone=dict(
        _delete_=True,
        type='mmcls.ConvNeXt',
        arch='tiny',
        out_indices=[0, 1, 2, 3],
        drop_path_rate=0.4,
        layer_scale_init_value=1.0,
        gap_before_final_norm=False,
        init_cfg=dict(
            type='Pretrained', checkpoint=checkpoint_file,
            prefix='backbone.')),
    neck=dict(in_channels=[96, 192, 384, 768]),
    roi_head=dict(bbox_head=[
        dict(
            type='ConvFCBBoxHead',
            num_shared_convs=4,
            num_shared_fcs=1,
            in_channels=256,
            conv_out_channels=256,
            fc_out_channels=1024,
            roi_feat_size=7,
            num_classes=80,
            bbox_coder=dict(
                type='DeltaXYWHBBoxCoder',
                target_means=[0., 0., 0., 0.],
                target_stds=[0.1, 0.1, 0.2, 0.2]),
            reg_class_agnostic=False,
            reg_decoded_bbox=True,
            norm_cfg=dict(type='SyncBN', requires_grad=True),
            loss_cls=dict(
                type='CrossEntropyLoss', use_sigmoid=False, loss_weight=1.0),
            loss_bbox=dict(type='GIoULoss', loss_weight=10.0)),
        dict(
            type='ConvFCBBoxHead',
            num_shared_convs=4,
            num_shared_fcs=1,
            in_channels=256,
            conv_out_channels=256,
            fc_out_channels=1024,
            roi_feat_size=7,
            num_classes=80,
            bbox_coder=dict(
                type='DeltaXYWHBBoxCoder',
                target_means=[0., 0., 0., 0.],
                target_stds=[0.05, 0.05, 0.1, 0.1]),
            reg_class_agnostic=False,
            reg_decoded_bbox=True,
            norm_cfg=dict(type='SyncBN', requires_grad=True),
            loss_cls=dict(
                type='CrossEntropyLoss', use_sigmoid=False, loss_weight=1.0),
            loss_bbox=dict(type='GIoULoss', loss_weight=10.0)),
        dict(
            type='ConvFCBBoxHead',
            num_shared_convs=4,
            num_shared_fcs=1,
            in_channels=256,
            conv_out_channels=256,
            fc_out_channels=1024,
            roi_feat_size=7,
            num_classes=80,
            bbox_coder=dict(
                type='DeltaXYWHBBoxCoder',
                target_means=[0., 0., 0., 0.],
                target_stds=[0.033, 0.033, 0.067, 0.067]),
            reg_class_agnostic=False,
            reg_decoded_bbox=True,
            norm_cfg=dict(type='SyncBN', requires_grad=True),
            loss_cls=dict(
                type='CrossEntropyLoss', use_sigmoid=False, loss_weight=1.0),
            loss_bbox=dict(type='GIoULoss', loss_weight=10.0))
    ]))

img_norm_cfg = dict(
    mean=[123.675, 116.28, 103.53], std=[58.395, 57.12, 57.375], to_rgb=True)

# augmentation strategy originates from DETR / Sparse RCNN
train_pipeline = [
    dict(type='LoadImageFromFile'),
    dict(type='LoadAnnotations', with_bbox=True, with_mask=True),
    dict(type='RandomFlip', flip_ratio=0.5),
    dict(
        type='AutoAugment',
        policies=[[
            dict(
                type='Resize',
                img_scale=[(480, 1333), (512, 1333), (544, 1333), (576, 1333),
                           (608, 1333), (640, 1333), (672, 1333), (704, 1333),
                           (736, 1333), (768, 1333), (800, 1333)],
                multiscale_mode='value',
                keep_ratio=True)
        ],
                  [
                      dict(
                          type='Resize',
                          img_scale=[(400, 1333), (500, 1333), (600, 1333)],
                          multiscale_mode='value',
                          keep_ratio=True),
                      dict(
                          type='RandomCrop',
                          crop_type='absolute_range',
                          crop_size=(384, 600),
                          allow_negative_crop=True),
                      dict(
                          type='Resize',
                          img_scale=[(480, 1333), (512, 1333), (544, 1333),
                                     (576, 1333), (608, 1333), (640, 1333),
                                     (672, 1333), (704, 1333), (736, 1333),
                                     (768, 1333), (800, 1333)],
                          multiscale_mode='value',
                          override=True,
                          keep_ratio=True)
                  ]]),
    dict(type='Normalize', **img_norm_cfg),
    dict(type='Pad', size_divisor=32),
    dict(type='DefaultFormatBundle'),
    dict(type='Collect', keys=['img', 'gt_bboxes', 'gt_labels', 'gt_masks']),
]
data = dict(train=dict(pipeline=train_pipeline), persistent_workers=True)

optimizer = dict(
    _delete_=True,
    constructor='LearningRateDecayOptimizerConstructor',
    type='AdamW',
    lr=0.0002,
    betas=(0.9, 0.999),
    weight_decay=0.05,
    paramwise_cfg={
        'decay_rate': 0.7,
        'decay_type': 'layer_wise',
        'num_layers': 6
    })

lr_config = dict(warmup_iters=1000, step=[27, 33])
runner = dict(max_epochs=36)

# you need to set mode='dynamic' if you are using pytorch<=1.5.0
fp16 = dict(loss_scale=dict(init_scale=512))
