# Supplementary material for: A multitask model for realtime fish detection and segmentation based on YOLOv5
Source: PeerJ Comput Sci. 2023 Mar 10;9:e1262. doi: 10.7717/peerj-cs.1262 (PMC10280594; doi:10.7717/peerj-cs.1262)
Supplement: Supplemental Information 1 [file peerj-cs-09-1262-s001.zip › code/mmdetection/configs/cornernet/README.md]

# CornerNet

> [Cornernet: Detecting objects as paired keypoints](https://arxiv.org/abs/1808.01244)

<!-- [ALGORITHM] -->

## Abstract

We propose CornerNet, a new approach to object detection where we detect an object bounding box as a pair of keypoints, the top-left corner and the bottom-right corner, using a single convolution neural network. By detecting objects as paired keypoints, we eliminate the need for designing a set of anchor boxes commonly used in prior single-stage detectors. In addition to our novel formulation, we introduce corner pooling, a new type of pooling layer that helps the network better localize corners. Experiments show that CornerNet achieves a 42.2% AP on MS COCO, outperforming all existing one-stage detectors.

<div align=center>
<img src="https://user-images.githubusercontent.com/40661020/143876061-4de20768-c812-4b97-b089-944d8db91ca2.png"/>
</div>

## Results and Models

|     Backbone     |                         Batch Size                          | Step/Total Epochs | Mem (GB) | Inf time (fps) | box AP |                                                              Config                                                               |                                                                                                                                                                                     Download                                                                                                                                                                                     |
| :--------------: | :---------------------------------------------------------: | :---------------: | :------: | :------------: | :----: | :-------------------------------------------------------------------------------------------------------------------------------: | :------------------------------------------------------------------------------------------------------------------------------------------------------------------------------------------------------------------------------------------------------------------------------------------------------------------------------------------------------------------------------: |
| HourglassNet-104 | [10 x 5](./cornernet_hourglass104_mstest_10x5_210e_coco.py) |      180/210      |   13.9   |      4.2       |  41.2  | [config](https://github.com/open-mmlab/mmdetection/tree/master/configs/cornernet/cornernet_hourglass104_mstest_10x5_210e_coco.py) | [model](https://download.openmmlab.com/mmdetection/v2.0/cornernet/cornernet_hourglass104_mstest_10x5_210e_coco/cornernet_hourglass104_mstest_10x5_210e_coco_20200824_185720-5fefbf1c.pth) \| [log](https://download.openmmlab.com/mmdetection/v2.0/cornernet/cornernet_hourglass104_mstest_10x5_210e_coco/cornernet_hourglass104_mstest_10x5_210e_coco_20200824_185720.log.json) |
| HourglassNet-104 |  [8 x 6](./cornernet_hourglass104_mstest_8x6_210e_coco.py)  |      180/210      |   15.9   |      4.2       |  41.2  | [config](https://github.com/open-mmlab/mmdetection/tree/master/configs/cornernet/cornernet_hourglass104_mstest_8x6_210e_coco.py)  |   [model](https://download.openmmlab.com/mmdetection/v2.0/cornernet/cornernet_hourglass104_mstest_8x6_210e_coco/cornernet_hourglass104_mstest_8x6_210e_coco_20200825_150618-79b44c30.pth) \| [log](https://download.openmmlab.com/mmdetection/v2.0/cornernet/cornernet_hourglass104_mstest_8x6_210e_coco/cornernet_hourglass104_mstest_8x6_210e_coco_20200825_150618.log.json)   |
| HourglassNet-104 | [32 x 3](./cornernet_hourglass104_mstest_32x3_210e_coco.py) |      180/210      |   9.5    |      3.9       |  40.4  | [config](https://github.com/open-mmlab/mmdetection/tree/master/configs/cornernet/cornernet_hourglass104_mstest_32x3_210e_coco.py) | [model](https://download.openmmlab.com/mmdetection/v2.0/cornernet/cornernet_hourglass104_mstest_32x3_210e_coco/cornernet_hourglass104_mstest_32x3_210e_coco_20200819_203110-1efaea91.pth) \| [log](https://download.openmmlab.com/mmdetection/v2.0/cornernet/cornernet_hourglass104_mstest_32x3_210e_coco/cornernet_hourglass104_mstest_32x3_210e_coco_20200819_203110.log.json) |

Note:

- TTA setting is single-scale and `flip=True`.
- Experiments with `images_per_gpu=6` are conducted on Tesla V100-SXM2-32GB, `images_per_gpu=3` are conducted on GeForce GTX 1080 Ti.
- Here are the descriptions of each experiment setting:
  - 10 x 5: 10 GPUs with 5 images per gpu. This is the same setting as that reported in the original paper.
  - 8 x 6: 8 GPUs with 6 images per gpu. The total batchsize is similar to paper and only need 1 node to train.
  - 32 x 3: 32 GPUs with 3 images per gpu. The default setting for 1080TI and need 4 nodes to train.

## Citation

```latex
@inproceedings{law2018cornernet,
  title={Cornernet: Detecting objects as paired keypoints},
  author={Law, Hei and Deng, Jia},
  booktitle={15th European Conference on Computer Vision, ECCV 2018},
  pages={765--781},
  year={2018},
  organization={Springer Verlag}
}
```
