# Supplementary material for: A multitask model for realtime fish detection and segmentation based on YOLOv5
Source: PeerJ Comput Sci. 2023 Mar 10;9:e1262. doi: 10.7717/peerj-cs.1262 (PMC10280594; doi:10.7717/peerj-cs.1262)
Supplement: Supplemental Information 1 [file peerj-cs-09-1262-s001.zip › code/mmdetection/configs/dcn/faster_rcnn_r101_fpn_dconv_c3-c5_1x_coco.py]

_base_ = '../faster_rcnn/faster_rcnn_r101_fpn_1x_coco.py'
model = dict(
    backbone=dict(
        dcn=dict(type='DCN', deform_groups=1, fallback_on_stride=False),
        stage_with_dcn=(False, True, True, True)))
