# Supplementary material for: A multitask model for realtime fish detection and segmentation based on YOLOv5
Source: PeerJ Comput Sci. 2023 Mar 10;9:e1262. doi: 10.7717/peerj-cs.1262 (PMC10280594; doi:10.7717/peerj-cs.1262)
Supplement: Supplemental Information 1 [file peerj-cs-09-1262-s001.zip › code/mmdetection/configs/dcn/faster_rcnn_r50_fpn_dpool_1x_coco.py]

_base_ = '../faster_rcnn/faster_rcnn_r50_fpn_1x_coco.py'
model = dict(
    roi_head=dict(
        bbox_roi_extractor=dict(
            type='SingleRoIExtractor',
            roi_layer=dict(
                _delete_=True,
                type='DeformRoIPoolPack',
                output_size=7,
                output_channels=256),
            out_channels=256,
            featmap_strides=[4, 8, 16, 32])))
