# Supplementary material for: A multitask model for realtime fish detection and segmentation based on YOLOv5
Source: PeerJ Comput Sci. 2023 Mar 10;9:e1262. doi: 10.7717/peerj-cs.1262 (PMC10280594; doi:10.7717/peerj-cs.1262)
Supplement: Supplemental Information 1 [file peerj-cs-09-1262-s001.zip › code/mmdetection/configs/deepfashion/mask_rcnn_r50_fpn_15e_deepfashion.py]

_base_ = [
    '../_base_/models/mask_rcnn_r50_fpn.py',
    '../_base_/datasets/deepfashion.py', '../_base_/schedules/schedule_1x.py',
    '../_base_/default_runtime.py'
]
model = dict(
    roi_head=dict(
        bbox_head=dict(num_classes=15), mask_head=dict(num_classes=15)))
# runtime settings
runner = dict(type='EpochBasedRunner', max_epochs=15)
