# Supplementary material for: A multitask model for realtime fish detection and segmentation based on YOLOv5
Source: PeerJ Comput Sci. 2023 Mar 10;9:e1262. doi: 10.7717/peerj-cs.1262 (PMC10280594; doi:10.7717/peerj-cs.1262)
Supplement: Supplemental Information 1 [file peerj-cs-09-1262-s001.zip › code/mmdetection/configs/detectors/cascade_rcnn_r50_rfp_1x_coco.py]

_base_ = [
    '../_base_/models/cascade_rcnn_r50_fpn.py',
    '../_base_/datasets/coco_detection.py',
    '../_base_/schedules/schedule_1x.py', '../_base_/default_runtime.py'
]

model = dict(
    backbone=dict(
        type='DetectoRS_ResNet',
        conv_cfg=dict(type='ConvAWS'),
        output_img=True),
    neck=dict(
        type='RFP',
        rfp_steps=2,
        aspp_out_channels=64,
        aspp_dilations=(1, 3, 6, 1),
        rfp_backbone=dict(
            rfp_inplanes=256,
            type='DetectoRS_ResNet',
            depth=50,
            num_stages=4,
            out_indices=(0, 1, 2, 3),
            frozen_stages=1,
            norm_cfg=dict(type='BN', requires_grad=True),
            norm_eval=True,
            conv_cfg=dict(type='ConvAWS'),
            pretrained='torchvision://resnet50',
            style='pytorch')))
