# Supplementary material for: A multitask model for realtime fish detection and segmentation based on YOLOv5
Source: PeerJ Comput Sci. 2023 Mar 10;9:e1262. doi: 10.7717/peerj-cs.1262 (PMC10280594; doi:10.7717/peerj-cs.1262)
Supplement: Supplemental Information 1 [file peerj-cs-09-1262-s001.zip › code/mmdetection/configs/detectors/htc_r50_sac_1x_coco.py]

_base_ = '../htc/htc_r50_fpn_1x_coco.py'

model = dict(
    backbone=dict(
        type='DetectoRS_ResNet',
        conv_cfg=dict(type='ConvAWS'),
        sac=dict(type='SAC', use_deform=True),
        stage_with_sac=(False, True, True, True)))
