# Supplementary material for: A multitask model for realtime fish detection and segmentation based on YOLOv5
Source: PeerJ Comput Sci. 2023 Mar 10;9:e1262. doi: 10.7717/peerj-cs.1262 (PMC10280594; doi:10.7717/peerj-cs.1262)
Supplement: Supplemental Information 1 [file peerj-cs-09-1262-s001.zip › code/mmdetection/configs/detr/metafile.yml]

Collections:
  - Name: DETR
    Metadata:
      Training Data: COCO
      Training Techniques:
        - AdamW
        - Multi Scale Train
        - Gradient Clip
      Training Resources: 8x V100 GPUs
      Architecture:
        - ResNet
        - Transformer
    Paper:
      URL: https://arxiv.org/abs/2005.12872
      Title: 'End-to-End Object Detection with Transformers'
    README: configs/detr/README.md
    Code:
      URL: https://github.com/open-mmlab/mmdetection/blob/v2.7.0/mmdet/models/detectors/detr.py#L7
      Version: v2.7.0

Models:
  - Name: detr_r50_8x2_150e_coco
    In Collection: DETR
    Config: configs/detr/detr_r50_8x2_150e_coco.py
    Metadata:
      Training Memory (GB): 7.9
      Epochs: 150
    Results:
      - Task: Object Detection
        Dataset: COCO
        Metrics:
          box AP: 40.1
    Weights: https://download.openmmlab.com/mmdetection/v2.0/detr/detr_r50_8x2_150e_coco/detr_r50_8x2_150e_coco_20201130_194835-2c4b8974.pth
