# Supplementary material for: A multitask model for realtime fish detection and segmentation based on YOLOv5
Source: PeerJ Comput Sci. 2023 Mar 10;9:e1262. doi: 10.7717/peerj-cs.1262 (PMC10280594; doi:10.7717/peerj-cs.1262)
Supplement: Supplemental Information 1 [file peerj-cs-09-1262-s001.zip › code/mmdetection/configs/double_heads/dh_faster_rcnn_r50_fpn_1x_coco.py]

_base_ = '../faster_rcnn/faster_rcnn_r50_fpn_1x_coco.py'
model = dict(
    roi_head=dict(
        type='DoubleHeadRoIHead',
        reg_roi_scale_factor=1.3,
        bbox_head=dict(
            _delete_=True,
            type='DoubleConvFCBBoxHead',
            num_convs=4,
            num_fcs=2,
            in_channels=256,
            conv_out_channels=1024,
            fc_out_channels=1024,
            roi_feat_size=7,
            num_classes=80,
            bbox_coder=dict(
                type='DeltaXYWHBBoxCoder',
                target_means=[0., 0., 0., 0.],
                target_stds=[0.1, 0.1, 0.2, 0.2]),
            reg_class_agnostic=False,
            loss_cls=dict(
                type='CrossEntropyLoss', use_sigmoid=False, loss_weight=2.0),
            loss_bbox=dict(type='SmoothL1Loss', beta=1.0, loss_weight=2.0))))
