# Supplementary material for: A multitask model for realtime fish detection and segmentation based on YOLOv5
Source: PeerJ Comput Sci. 2023 Mar 10;9:e1262. doi: 10.7717/peerj-cs.1262 (PMC10280594; doi:10.7717/peerj-cs.1262)
Supplement: Supplemental Information 1 [file peerj-cs-09-1262-s001.zip › code/mmdetection/configs/dyhead/atss_swin-l-p4-w12_fpn_dyhead_mstrain_2x_coco.py]

_base_ = '../_base_/default_runtime.py'

pretrained = 'https://github.com/SwinTransformer/storage/releases/download/v1.0.0/swin_large_patch4_window12_384_22k.pth'  # noqa
model = dict(
    type='ATSS',
    backbone=dict(
        type='SwinTransformer',
        pretrain_img_size=384,
        embed_dims=192,
        depths=[2, 2, 18, 2],
        num_heads=[6, 12, 24, 48],
        window_size=12,
        mlp_ratio=4,
        qkv_bias=True,
        qk_scale=None,
        drop_rate=0.,
        attn_drop_rate=0.,
        drop_path_rate=0.2,
        patch_norm=True,
        out_indices=(1, 2, 3),
        # Please only add indices that would be used
        # in FPN, otherwise some parameter will not be used
        with_cp=False,
        convert_weights=True,
        init_cfg=dict(type='Pretrained', checkpoint=pretrained)),
    neck=[
        dict(
            type='FPN',
            in_channels=[384, 768, 1536],
            out_channels=256,
            start_level=0,
            add_extra_convs='on_output',
            num_outs=5),
        dict(
            type='DyHead',
            in_channels=256,
            out_channels=256,
            num_blocks=6,
            # disable zero_init_offset to follow official implementation
            zero_init_offset=False)
    ],
    bbox_head=dict(
        type='ATSSHead',
        num_classes=80,
        in_channels=256,
        pred_kernel_size=1,  # follow DyHead official implementation
        stacked_convs=0,
        feat_channels=256,
        anchor_generator=dict(
            type='AnchorGenerator',
            ratios=[1.0],
            octave_base_scale=8,
            scales_per_octave=1,
            strides=[8, 16, 32, 64, 128],
            center_offset=0.5),  # follow DyHead official implementation
        bbox_coder=dict(
            type='DeltaXYWHBBoxCoder',
            target_means=[.0, .0, .0, .0],
            target_stds=[0.1, 0.1, 0.2, 0.2]),
        loss_cls=dict(
            type='FocalLoss',
            use_sigmoid=True,
            gamma=2.0,
            alpha=0.25,
            loss_weight=1.0),
        loss_bbox=dict(type='GIoULoss', loss_weight=2.0),
        loss_centerness=dict(
            type='CrossEntropyLoss', use_sigmoid=True, loss_weight=1.0)),
    # training and testing settings
    train_cfg=dict(
        assigner=dict(type='ATSSAssigner', topk=9),
        allowed_border=-1,
        pos_weight=-1,
        debug=False),
    test_cfg=dict(
        nms_pre=1000,
        min_bbox_size=0,
        score_thr=0.05,
        nms=dict(type='nms', iou_threshold=0.6),
        max_per_img=100))

# dataset settings
dataset_type = 'CocoDataset'
data_root = 'data/coco/'
img_norm_cfg = dict(
    mean=[123.675, 116.28, 103.53], std=[58.395, 57.12, 57.375], to_rgb=True)

train_pipeline = [
    dict(type='LoadImageFromFile'),
    dict(type='LoadAnnotations', with_bbox=True),
    dict(
        type='Resize',
        img_scale=[(2000, 480), (2000, 1200)],
        multiscale_mode='range',
        keep_ratio=True,
        backend='pillow'),
    dict(type='RandomFlip', flip_ratio=0.5),
    dict(type='Normalize', **img_norm_cfg),
    dict(type='Pad', size_divisor=128),
    dict(type='DefaultFormatBundle'),
    dict(type='Collect', keys=['img', 'gt_bboxes', 'gt_labels']),
]
test_pipeline = [
    dict(type='LoadImageFromFile'),
    dict(
        type='MultiScaleFlipAug',
        img_scale=(2000, 1200),
        flip=False,
        transforms=[
            dict(type='Resize', keep_ratio=True, backend='pillow'),
            dict(type='RandomFlip'),
            dict(type='Normalize', **img_norm_cfg),
            dict(type='Pad', size_divisor=128),
            dict(type='ImageToTensor', keys=['img']),
            dict(type='Collect', keys=['img']),
        ])
]

# Use RepeatDataset to speed up training
data = dict(
    samples_per_gpu=2,
    workers_per_gpu=2,
    train=dict(
        type='RepeatDataset',
        times=2,
        dataset=dict(
            type=dataset_type,
            ann_file=data_root + 'annotations/instances_train2017.json',
            img_prefix=data_root + 'train2017/',
            pipeline=train_pipeline)),
    val=dict(
        type=dataset_type,
        ann_file=data_root + 'annotations/instances_val2017.json',
        img_prefix=data_root + 'val2017/',
        pipeline=test_pipeline),
    test=dict(
        type=dataset_type,
        ann_file=data_root + 'annotations/instances_val2017.json',
        img_prefix=data_root + 'val2017/',
        pipeline=test_pipeline))
evaluation = dict(interval=1, metric='bbox')

# optimizer
optimizer_config = dict(grad_clip=None)
optimizer = dict(
    type='AdamW',
    lr=0.00005,
    betas=(0.9, 0.999),
    weight_decay=0.05,
    paramwise_cfg=dict(
        custom_keys={
            'absolute_pos_embed': dict(decay_mult=0.),
            'relative_position_bias_table': dict(decay_mult=0.),
            'norm': dict(decay_mult=0.)
        }))

# learning policy
lr_config = dict(
    policy='step',
    warmup='linear',
    warmup_iters=500,
    warmup_ratio=0.001,
    step=[8, 11])
runner = dict(type='EpochBasedRunner', max_epochs=12)
