# Supplementary material for: A multitask model for realtime fish detection and segmentation based on YOLOv5
Source: PeerJ Comput Sci. 2023 Mar 10;9:e1262. doi: 10.7717/peerj-cs.1262 (PMC10280594; doi:10.7717/peerj-cs.1262)
Supplement: Supplemental Information 1 [file peerj-cs-09-1262-s001.zip › code/mmdetection/configs/dynamic_rcnn/dynamic_rcnn_r50_fpn_1x_coco.py]

_base_ = '../faster_rcnn/faster_rcnn_r50_fpn_1x_coco.py'
model = dict(
    roi_head=dict(
        type='DynamicRoIHead',
        bbox_head=dict(
            type='Shared2FCBBoxHead',
            in_channels=256,
            fc_out_channels=1024,
            roi_feat_size=7,
            num_classes=80,
            bbox_coder=dict(
                type='DeltaXYWHBBoxCoder',
                target_means=[0., 0., 0., 0.],
                target_stds=[0.1, 0.1, 0.2, 0.2]),
            reg_class_agnostic=False,
            loss_cls=dict(
                type='CrossEntropyLoss', use_sigmoid=False, loss_weight=1.0),
            loss_bbox=dict(type='SmoothL1Loss', beta=1.0, loss_weight=1.0))),
    train_cfg=dict(
        rpn_proposal=dict(nms=dict(iou_threshold=0.85)),
        rcnn=dict(
            dynamic_rcnn=dict(
                iou_topk=75,
                beta_topk=10,
                update_iter_interval=100,
                initial_iou=0.4,
                initial_beta=1.0))),
    test_cfg=dict(rpn=dict(nms=dict(iou_threshold=0.85))))
