# Supplementary material for: A multitask model for realtime fish detection and segmentation based on YOLOv5
Source: PeerJ Comput Sci. 2023 Mar 10;9:e1262. doi: 10.7717/peerj-cs.1262 (PMC10280594; doi:10.7717/peerj-cs.1262)
Supplement: Supplemental Information 1 [file peerj-cs-09-1262-s001.zip › code/mmdetection/configs/efficientnet/retinanet_effb3_fpn_crop896_8x4_1x_coco.py]

_base_ = [
    '../_base_/models/retinanet_r50_fpn.py',
    '../_base_/datasets/coco_detection.py', '../_base_/default_runtime.py'
]

cudnn_benchmark = True
norm_cfg = dict(type='BN', requires_grad=True)
checkpoint = 'https://download.openmmlab.com/mmclassification/v0/efficientnet/efficientnet-b3_3rdparty_8xb32-aa_in1k_20220119-5b4887a0.pth'  # noqa
model = dict(
    backbone=dict(
        _delete_=True,
        type='EfficientNet',
        arch='b3',
        drop_path_rate=0.2,
        out_indices=(3, 4, 5),
        frozen_stages=0,
        norm_cfg=dict(
            type='SyncBN', requires_grad=True, eps=1e-3, momentum=0.01),
        norm_eval=False,
        init_cfg=dict(
            type='Pretrained', prefix='backbone', checkpoint=checkpoint)),
    neck=dict(
        in_channels=[48, 136, 384],
        start_level=0,
        out_channels=256,
        relu_before_extra_convs=True,
        no_norm_on_lateral=True,
        norm_cfg=norm_cfg),
    bbox_head=dict(type='RetinaSepBNHead', num_ins=5, norm_cfg=norm_cfg),
    # training and testing settings
    train_cfg=dict(assigner=dict(neg_iou_thr=0.5)))

# dataset settings
img_norm_cfg = dict(
    mean=[123.675, 116.28, 103.53], std=[58.395, 57.12, 57.375], to_rgb=True)
img_size = (896, 896)
train_pipeline = [
    dict(type='LoadImageFromFile'),
    dict(type='LoadAnnotations', with_bbox=True),
    dict(
        type='Resize',
        img_scale=img_size,
        ratio_range=(0.8, 1.2),
        keep_ratio=True),
    dict(type='RandomCrop', crop_size=img_size),
    dict(type='RandomFlip', flip_ratio=0.5),
    dict(type='Normalize', **img_norm_cfg),
    dict(type='Pad', size=img_size),
    dict(type='DefaultFormatBundle'),
    dict(type='Collect', keys=['img', 'gt_bboxes', 'gt_labels']),
]
test_pipeline = [
    dict(type='LoadImageFromFile'),
    dict(
        type='MultiScaleFlipAug',
        img_scale=img_size,
        flip=False,
        transforms=[
            dict(type='Resize', keep_ratio=True),
            dict(type='RandomFlip'),
            dict(type='Normalize', **img_norm_cfg),
            dict(type='Pad', size=img_size),
            dict(type='ImageToTensor', keys=['img']),
            dict(type='Collect', keys=['img']),
        ])
]
data = dict(
    samples_per_gpu=4,
    workers_per_gpu=4,
    train=dict(pipeline=train_pipeline),
    val=dict(pipeline=test_pipeline),
    test=dict(pipeline=test_pipeline))
# optimizer
optimizer_config = dict(grad_clip=None)
optimizer = dict(
    type='SGD',
    lr=0.04,
    momentum=0.9,
    weight_decay=0.0001,
    paramwise_cfg=dict(norm_decay_mult=0, bypass_duplicate=True))
# learning policy
lr_config = dict(
    policy='step',
    warmup='linear',
    warmup_iters=1000,
    warmup_ratio=0.1,
    step=[8, 11])
# runtime settings
runner = dict(type='EpochBasedRunner', max_epochs=12)

# NOTE: `auto_scale_lr` is for automatically scaling LR,
# USER SHOULD NOT CHANGE ITS VALUES.
# base_batch_size = (8 GPUs) x (4 samples per GPU)
auto_scale_lr = dict(base_batch_size=32)
