# Supplementary material for: A multitask model for realtime fish detection and segmentation based on YOLOv5
Source: PeerJ Comput Sci. 2023 Mar 10;9:e1262. doi: 10.7717/peerj-cs.1262 (PMC10280594; doi:10.7717/peerj-cs.1262)
Supplement: Supplemental Information 1 [file peerj-cs-09-1262-s001.zip › code/mmdetection/configs/empirical_attention/faster_rcnn_r50_fpn_attention_0010_1x_coco.py]

_base_ = '../faster_rcnn/faster_rcnn_r50_fpn_1x_coco.py'
model = dict(
    backbone=dict(plugins=[
        dict(
            cfg=dict(
                type='GeneralizedAttention',
                spatial_range=-1,
                num_heads=8,
                attention_type='0010',
                kv_stride=2),
            stages=(False, False, True, True),
            position='after_conv2')
    ]))
