# Supplementary material for: A multitask model for realtime fish detection and segmentation based on YOLOv5
Source: PeerJ Comput Sci. 2023 Mar 10;9:e1262. doi: 10.7717/peerj-cs.1262 (PMC10280594; doi:10.7717/peerj-cs.1262)
Supplement: Supplemental Information 1 [file peerj-cs-09-1262-s001.zip › code/mmdetection/configs/faster_rcnn/faster_rcnn_r50_caffe_fpn_mstrain_1x_coco-person-bicycle-car.py]

_base_ = './faster_rcnn_r50_caffe_fpn_mstrain_1x_coco.py'
model = dict(roi_head=dict(bbox_head=dict(num_classes=3)))
classes = ('person', 'bicycle', 'car')
data = dict(
    train=dict(classes=classes),
    val=dict(classes=classes),
    test=dict(classes=classes))

load_from = 'https://download.openmmlab.com/mmdetection/v2.0/faster_rcnn/faster_rcnn_r50_caffe_fpn_mstrain_3x_coco/faster_rcnn_r50_caffe_fpn_mstrain_3x_coco_bbox_mAP-0.398_20200504_163323-30042637.pth'  # noqa
