# Supplementary material for: A multitask model for realtime fish detection and segmentation based on YOLOv5
Source: PeerJ Comput Sci. 2023 Mar 10;9:e1262. doi: 10.7717/peerj-cs.1262 (PMC10280594; doi:10.7717/peerj-cs.1262)
Supplement: Supplemental Information 1 [file peerj-cs-09-1262-s001.zip › code/mmdetection/configs/faster_rcnn/faster_rcnn_r50_caffe_fpn_mstrain_3x_coco.py]

_base_ = 'faster_rcnn_r50_fpn_mstrain_3x_coco.py'
model = dict(
    backbone=dict(
        norm_cfg=dict(requires_grad=False),
        norm_eval=True,
        style='caffe',
        init_cfg=dict(
            type='Pretrained',
            checkpoint='open-mmlab://detectron2/resnet50_caffe')))

# use caffe img_norm
img_norm_cfg = dict(
    mean=[103.530, 116.280, 123.675], std=[1.0, 1.0, 1.0], to_rgb=False)
train_pipeline = [
    dict(type='LoadImageFromFile'),
    dict(type='LoadAnnotations', with_bbox=True),
    dict(
        type='Resize',
        img_scale=[(1333, 640), (1333, 800)],
        multiscale_mode='range',
        keep_ratio=True),
    dict(type='RandomFlip', flip_ratio=0.5),
    dict(type='Normalize', **img_norm_cfg),
    dict(type='Pad', size_divisor=32),
    dict(type='DefaultFormatBundle'),
    dict(type='Collect', keys=['img', 'gt_bboxes', 'gt_labels']),
]
test_pipeline = [
    dict(type='LoadImageFromFile'),
    dict(
        type='MultiScaleFlipAug',
        img_scale=(1333, 800),
        flip=False,
        transforms=[
            dict(type='Resize', keep_ratio=True),
            dict(type='RandomFlip'),
            dict(type='Normalize', **img_norm_cfg),
            dict(type='Pad', size_divisor=32),
            dict(type='ImageToTensor', keys=['img']),
            dict(type='Collect', keys=['img']),
        ])
]

data = dict(
    train=dict(dataset=dict(pipeline=train_pipeline)),
    val=dict(pipeline=test_pipeline),
    test=dict(pipeline=test_pipeline))
