# Supplementary material for: A multitask model for realtime fish detection and segmentation based on YOLOv5
Source: PeerJ Comput Sci. 2023 Mar 10;9:e1262. doi: 10.7717/peerj-cs.1262 (PMC10280594; doi:10.7717/peerj-cs.1262)
Supplement: Supplemental Information 1 [file peerj-cs-09-1262-s001.zip › code/mmdetection/configs/faster_rcnn/faster_rcnn_r50_caffe_fpn_mstrain_90k_coco.py]

_base_ = 'faster_rcnn_r50_caffe_fpn_mstrain_1x_coco.py'

# learning policy
lr_config = dict(
    policy='step',
    warmup='linear',
    warmup_iters=500,
    warmup_ratio=0.001,
    step=[60000, 80000])

# Runner type
runner = dict(_delete_=True, type='IterBasedRunner', max_iters=90000)

checkpoint_config = dict(interval=10000)
evaluation = dict(interval=10000, metric='bbox')
