# Supplementary material for: A multitask model for realtime fish detection and segmentation based on YOLOv5
Source: PeerJ Comput Sci. 2023 Mar 10;9:e1262. doi: 10.7717/peerj-cs.1262 (PMC10280594; doi:10.7717/peerj-cs.1262)
Supplement: Supplemental Information 1 [file peerj-cs-09-1262-s001.zip › code/mmdetection/configs/faster_rcnn/faster_rcnn_r50_fpn_1x_coco.py]

_base_ = [
    '../_base_/models/faster_rcnn_r50_fpn.py',
    '../_base_/datasets/coco_detection.py',
    '../_base_/schedules/schedule_1x.py', '../_base_/default_runtime.py'
]
