# Supplementary material for: A multitask model for realtime fish detection and segmentation based on YOLOv5
Source: PeerJ Comput Sci. 2023 Mar 10;9:e1262. doi: 10.7717/peerj-cs.1262 (PMC10280594; doi:10.7717/peerj-cs.1262)
Supplement: Supplemental Information 1 [file peerj-cs-09-1262-s001.zip › code/mmdetection/configs/faster_rcnn/metafile.yml]

Collections:
  - Name: Faster R-CNN
    Metadata:
      Training Data: COCO
      Training Techniques:
        - SGD with Momentum
        - Weight Decay
      Training Resources: 8x V100 GPUs
      Architecture:
        - FPN
        - RPN
        - ResNet
        - RoIPool
    Paper:
      URL: https://arxiv.org/abs/1506.01497
      Title: "Faster R-CNN: Towards Real-Time Object Detection with Region Proposal Networks"
    README: configs/faster_rcnn/README.md
    Code:
      URL: https://github.com/open-mmlab/mmdetection/blob/v2.0.0/mmdet/models/detectors/faster_rcnn.py#L6
      Version: v2.0.0

Models:
  - Name: faster_rcnn_r50_caffe_c4_1x_coco
    In Collection: Faster R-CNN
    Config: configs/faster_rcnn/faster_rcnn_r50_caffe_c4_1x_coco.py
    Metadata:
      Epochs: 12
    Results:
      - Task: Object Detection
        Dataset: COCO
        Metrics:
          box AP: 35.6
    Weights: https://download.openmmlab.com/mmdetection/v2.0/faster_rcnn/faster_rcnn_r50_caffe_c4_1x_coco/faster_rcnn_r50_caffe_c4_1x_coco_20220316_150152-3f885b85.pth

  - Name: faster_rcnn_r50_caffe_c4_mstrain_1x_coco
    In Collection: Faster R-CNN
    Config: configs/faster_rcnn/faster_rcnn_r50_caffe_c4_mstrain_1x_coco.py
    Metadata:
      Epochs: 12
    Results:
      - Task: Object Detection
        Dataset: COCO
        Metrics:
          box AP: 35.9
    Weights: https://download.openmmlab.com/mmdetection/v2.0/faster_rcnn/faster_rcnn_r50_caffe_c4_mstrain_1x_coco/faster_rcnn_r50_caffe_c4_mstrain_1x_coco_20220316_150527-db276fed.pth

  - Name: faster_rcnn_r50_caffe_dc5_1x_coco
    In Collection: Faster R-CNN
    Config: configs/faster_rcnn/faster_rcnn_r50_caffe_dc5_1x_coco.py
    Metadata:
      Epochs: 12
    Results:
      - Task: Object Detection
        Dataset: COCO
        Metrics:
          box AP: 37.2
    Weights: https://download.openmmlab.com/mmdetection/v2.0/faster_rcnn/faster_rcnn_r50_caffe_dc5_1x_coco/faster_rcnn_r50_caffe_dc5_1x_coco_20201030_151909-531f0f43.pth

  - Name: faster_rcnn_r50_caffe_fpn_1x_coco
    In Collection: Faster R-CNN
    Config: configs/faster_rcnn/faster_rcnn_r50_caffe_fpn_1x_coco.py
    Metadata:
      Training Memory (GB): 3.8
      Epochs: 12
    Results:
      - Task: Object Detection
        Dataset: COCO
        Metrics:
          box AP: 37.8
    Weights: https://download.openmmlab.com/mmdetection/v2.0/faster_rcnn/faster_rcnn_r50_caffe_fpn_1x_coco/faster_rcnn_r50_caffe_fpn_1x_coco_bbox_mAP-0.378_20200504_180032-c5925ee5.pth

  - Name: faster_rcnn_r50_fpn_1x_coco
    In Collection: Faster R-CNN
    Config: configs/faster_rcnn/faster_rcnn_r50_fpn_1x_coco.py
    Metadata:
      Training Memory (GB): 4.0
      inference time (ms/im):
        - value: 46.73
          hardware: V100
          backend: PyTorch
          batch size: 1
          mode: FP32
          resolution: (800, 1333)
      Epochs: 12
    Results:
      - Task: Object Detection
        Dataset: COCO
        Metrics:
          box AP: 37.4
    Weights: https://download.openmmlab.com/mmdetection/v2.0/faster_rcnn/faster_rcnn_r50_fpn_1x_coco/faster_rcnn_r50_fpn_1x_coco_20200130-047c8118.pth

  - Name: faster_rcnn_r50_fpn_fp16_1x_coco
    In Collection: Faster R-CNN
    Config: configs/faster_rcnn/faster_rcnn_r50_fpn_fp16_1x_coco.py
    Metadata:
      Training Memory (GB): 3.4
      Training Techniques:
        - SGD with Momentum
        - Weight Decay
        - Mixed Precision Training
      inference time (ms/im):
        - value: 34.72
          hardware: V100
          backend: PyTorch
          batch size: 1
          mode: FP16
          resolution: (800, 1333)
      Epochs: 12
    Results:
      - Task: Object Detection
        Dataset: COCO
        Metrics:
          box AP: 37.5
    Weights: https://download.openmmlab.com/mmdetection/v2.0/fp16/faster_rcnn_r50_fpn_fp16_1x_coco/faster_rcnn_r50_fpn_fp16_1x_coco_20200204-d4dc1471.pth

  - Name: faster_rcnn_r50_fpn_2x_coco
    In Collection: Faster R-CNN
    Config: configs/faster_rcnn/faster_rcnn_r50_fpn_2x_coco.py
    Metadata:
      Training Memory (GB): 4.0
      inference time (ms/im):
        - value: 46.73
          hardware: V100
          backend: PyTorch
          batch size: 1
          mode: FP32
          resolution: (800, 1333)
      Epochs: 24
    Results:
      - Task: Object Detection
        Dataset: COCO
        Metrics:
          box AP: 38.4
    Weights: https://download.openmmlab.com/mmdetection/v2.0/faster_rcnn/faster_rcnn_r50_fpn_2x_coco/faster_rcnn_r50_fpn_2x_coco_bbox_mAP-0.384_20200504_210434-a5d8aa15.pth

  - Name: faster_rcnn_r101_caffe_fpn_1x_coco
    In Collection: Faster R-CNN
    Config: configs/faster_rcnn/faster_rcnn_r101_caffe_fpn_1x_coco.py
    Metadata:
      Training Memory (GB): 5.7
      Epochs: 12
    Results:
      - Task: Object Detection
        Dataset: COCO
        Metrics:
          box AP: 39.8
    Weights: https://download.openmmlab.com/mmdetection/v2.0/faster_rcnn/faster_rcnn_r101_caffe_fpn_1x_coco/faster_rcnn_r101_caffe_fpn_1x_coco_bbox_mAP-0.398_20200504_180057-b269e9dd.pth

  - Name: faster_rcnn_r101_fpn_1x_coco
    In Collection: Faster R-CNN
    Config: configs/faster_rcnn/faster_rcnn_r101_fpn_1x_coco.py
    Metadata:
      Training Memory (GB): 6.0
      inference time (ms/im):
        - value: 64.1
          hardware: V100
          backend: PyTorch
          batch size: 1
          mode: FP32
          resolution: (800, 1333)
      Epochs: 12
    Results:
      - Task: Object Detection
        Dataset: COCO
        Metrics:
          box AP: 39.4
    Weights: https://download.openmmlab.com/mmdetection/v2.0/faster_rcnn/faster_rcnn_r101_fpn_1x_coco/faster_rcnn_r101_fpn_1x_coco_20200130-f513f705.pth

  - Name: faster_rcnn_r101_fpn_2x_coco
    In Collection: Faster R-CNN
    Config: configs/faster_rcnn/faster_rcnn_r101_fpn_2x_coco.py
    Metadata:
      Training Memory (GB): 6.0
      inference time (ms/im):
        - value: 64.1
          hardware: V100
          backend: PyTorch
          batch size: 1
          mode: FP32
          resolution: (800, 1333)
      Epochs: 24
    Results:
      - Task: Object Detection
        Dataset: COCO
        Metrics:
          box AP: 39.8
    Weights: https://download.openmmlab.com/mmdetection/v2.0/faster_rcnn/faster_rcnn_r101_fpn_2x_coco/faster_rcnn_r101_fpn_2x_coco_bbox_mAP-0.398_20200504_210455-1d2dac9c.pth

  - Name: faster_rcnn_x101_32x4d_fpn_1x_coco
    In Collection: Faster R-CNN
    Config: configs/faster_rcnn/faster_rcnn_x101_32x4d_fpn_1x_coco.py
    Metadata:
      Training Memory (GB): 7.2
      inference time (ms/im):
        - value: 72.46
          hardware: V100
          backend: PyTorch
          batch size: 1
          mode: FP32
          resolution: (800, 1333)
      Epochs: 12
    Results:
      - Task: Object Detection
        Dataset: COCO
        Metrics:
          box AP: 41.2
    Weights: https://download.openmmlab.com/mmdetection/v2.0/faster_rcnn/faster_rcnn_x101_32x4d_fpn_1x_coco/faster_rcnn_x101_32x4d_fpn_1x_coco_20200203-cff10310.pth

  - Name: faster_rcnn_x101_32x4d_fpn_2x_coco
    In Collection: Faster R-CNN
    Config: configs/faster_rcnn/faster_rcnn_x101_32x4d_fpn_2x_coco.py
    Metadata:
      Training Memory (GB): 7.2
      inference time (ms/im):
        - value: 72.46
          hardware: V100
          backend: PyTorch
          batch size: 1
          mode: FP32
          resolution: (800, 1333)
      Epochs: 24
    Results:
      - Task: Object Detection
        Dataset: COCO
        Metrics:
          box AP: 41.2
    Weights: https://download.openmmlab.com/mmdetection/v2.0/faster_rcnn/faster_rcnn_x101_32x4d_fpn_2x_coco/faster_rcnn_x101_32x4d_fpn_2x_coco_bbox_mAP-0.412_20200506_041400-64a12c0b.pth

  - Name: faster_rcnn_x101_64x4d_fpn_1x_coco
    In Collection: Faster R-CNN
    Config: configs/faster_rcnn/faster_rcnn_x101_64x4d_fpn_1x_coco.py
    Metadata:
      Training Memory (GB): 10.3
      inference time (ms/im):
        - value: 106.38
          hardware: V100
          backend: PyTorch
          batch size: 1
          mode: FP32
          resolution: (800, 1333)
      Epochs: 12
    Results:
      - Task: Object Detection
        Dataset: COCO
        Metrics:
          box AP: 42.1
    Weights: https://download.openmmlab.com/mmdetection/v2.0/faster_rcnn/faster_rcnn_x101_64x4d_fpn_1x_coco/faster_rcnn_x101_64x4d_fpn_1x_coco_20200204-833ee192.pth

  - Name: faster_rcnn_x101_64x4d_fpn_2x_coco
    In Collection: Faster R-CNN
    Config: configs/faster_rcnn/faster_rcnn_x101_64x4d_fpn_2x_coco.py
    Metadata:
      Training Memory (GB): 10.3
      inference time (ms/im):
        - value: 106.38
          hardware: V100
          backend: PyTorch
          batch size: 1
          mode: FP32
          resolution: (800, 1333)
      Epochs: 24
    Results:
      - Task: Object Detection
        Dataset: COCO
        Metrics:
          box AP: 41.6
    Weights: https://download.openmmlab.com/mmdetection/v2.0/faster_rcnn/faster_rcnn_x101_64x4d_fpn_2x_coco/faster_rcnn_x101_64x4d_fpn_2x_coco_20200512_161033-5961fa95.pth

  - Name: faster_rcnn_r50_fpn_iou_1x_coco
    In Collection: Faster R-CNN
    Config: configs/faster_rcnn/faster_rcnn_r50_fpn_iou_1x_coco.py
    Metadata:
      Epochs: 12
    Results:
      - Task: Object Detection
        Dataset: COCO
        Metrics:
          box AP: 37.9
    # re-release
    Weights: https://download.openmmlab.com/mmdetection/v2.0/faster_rcnn/faster_rcnn_r50_fpn_iou_1x_coco/faster_rcnn_r50_fpn_iou_1x_coco_20200506_095954-938e81f0.pth

  - Name: faster_rcnn_r50_fpn_giou_1x_coco
    In Collection: Faster R-CNN
    Config: configs/faster_rcnn/faster_rcnn_r50_fpn_giou_1x_coco.py
    Metadata:
      Epochs: 12
    Results:
      - Task: Object Detection
        Dataset: COCO
        Metrics:
          box AP: 37.6
    Weights: https://download.openmmlab.com/mmdetection/v2.0/faster_rcnn/faster_rcnn_r50_fpn_1x_coco/faster_rcnn_r50_fpn_giou_1x_coco-0eada910.pth

  - Name: faster_rcnn_r50_fpn_bounded_iou_1x_coco
    In Collection: Faster R-CNN
    Config: configs/faster_rcnn/faster_rcnn_r50_fpn_bounded_iou_1x_coco.py
    Metadata:
      Epochs: 12
    Results:
      - Task: Object Detection
        Dataset: COCO
        Metrics:
          box AP: 37.4
    Weights: https://download.openmmlab.com/mmdetection/v2.0/faster_rcnn/faster_rcnn_r50_fpn_1x_coco/faster_rcnn_r50_fpn_bounded_iou_1x_coco-98ad993b.pth

  - Name: faster_rcnn_r50_caffe_dc5_mstrain_1x_coco
    In Collection: Faster R-CNN
    Config: configs/faster_rcnn/faster_rcnn_r50_caffe_dc5_mstrain_1x_coco.py
    Metadata:
      Epochs: 12
    Results:
      - Task: Object Detection
        Dataset: COCO
        Metrics:
          box AP: 37.4
    Weights: https://download.openmmlab.com/mmdetection/v2.0/faster_rcnn/faster_rcnn_r50_caffe_dc5_mstrain_1x_coco/faster_rcnn_r50_caffe_dc5_mstrain_1x_coco_20201028_233851-b33d21b9.pth

  - Name: faster_rcnn_r50_caffe_dc5_mstrain_3x_coco
    In Collection: Faster R-CNN
    Config: configs/faster_rcnn/faster_rcnn_r50_caffe_dc5_mstrain_3x_coco.py
    Metadata:
      Epochs: 36
    Results:
      - Task: Object Detection
        Dataset: COCO
        Metrics:
          box AP: 38.7
    Weights: https://download.openmmlab.com/mmdetection/v2.0/faster_rcnn/faster_rcnn_r50_caffe_dc5_mstrain_3x_coco/faster_rcnn_r50_caffe_dc5_mstrain_3x_coco_20201028_002107-34a53b2c.pth

  - Name: faster_rcnn_r50_caffe_fpn_mstrain_2x_coco
    In Collection: Faster R-CNN
    Config: configs/faster_rcnn/faster_rcnn_r50_caffe_fpn_mstrain_2x_coco.py
    Metadata:
      Training Memory (GB): 4.3
      Epochs: 24
    Results:
      - Task: Object Detection
        Dataset: COCO
        Metrics:
          box AP: 39.7
    Weights: https://download.openmmlab.com/mmdetection/v2.0/faster_rcnn/faster_rcnn_r50_caffe_fpn_mstrain_2x_coco/faster_rcnn_r50_caffe_fpn_mstrain_2x_coco_bbox_mAP-0.397_20200504_231813-10b2de58.pth

  - Name: faster_rcnn_r50_caffe_fpn_mstrain_3x_coco
    In Collection: Faster R-CNN
    Config: configs/faster_rcnn/faster_rcnn_r50_caffe_fpn_mstrain_3x_coco.py
    Metadata:
      Training Memory (GB): 3.7
      Epochs: 36
    Results:
      - Task: Object Detection
        Dataset: COCO
        Metrics:
          box AP: 39.9
    Weights: https://download.openmmlab.com/mmdetection/v2.0/faster_rcnn/faster_rcnn_r50_caffe_fpn_mstrain_3x_coco/faster_rcnn_r50_caffe_fpn_mstrain_3x_coco_20210526_095054-1f77628b.pth

  - Name: faster_rcnn_r50_fpn_mstrain_3x_coco
    In Collection: Faster R-CNN
    Config: configs/faster_rcnn/faster_rcnn_r50_fpn_mstrain_3x_coco.py
    Metadata:
      Training Memory (GB): 3.9
      Epochs: 36
    Results:
      - Task: Object Detection
        Dataset: COCO
        Metrics:
          box AP: 40.3
    Weights: https://download.openmmlab.com/mmdetection/v2.0/faster_rcnn/faster_rcnn_r50_fpn_mstrain_3x_coco/faster_rcnn_r50_fpn_mstrain_3x_coco_20210524_110822-e10bd31c.pth

  - Name: faster_rcnn_r101_caffe_fpn_mstrain_3x_coco
    In Collection: Faster R-CNN
    Config: configs/faster_rcnn/faster_rcnn_r101_caffe_fpn_mstrain_3x_coco.py
    Metadata:
      Training Memory (GB): 5.6
      Epochs: 36
    Results:
      - Task: Object Detection
        Dataset: COCO
        Metrics:
          box AP: 42.0
    Weights: https://download.openmmlab.com/mmdetection/v2.0/faster_rcnn/faster_rcnn_r101_caffe_fpn_mstrain_3x_coco/faster_rcnn_r101_caffe_fpn_mstrain_3x_coco_20210526_095742-a7ae426d.pth

  - Name: faster_rcnn_r101_fpn_mstrain_3x_coco
    In Collection: Faster R-CNN
    Config: configs/faster_rcnn/faster_rcnn_r101_fpn_mstrain_3x_coco.py
    Metadata:
      Training Memory (GB): 5.8
      Epochs: 36
    Results:
      - Task: Object Detection
        Dataset: COCO
        Metrics:
          box AP: 41.8
    Weights: https://download.openmmlab.com/mmdetection/v2.0/faster_rcnn/faster_rcnn_r101_fpn_mstrain_3x_coco/faster_rcnn_r101_fpn_mstrain_3x_coco_20210524_110822-4d4d2ca8.pth

  - Name: faster_rcnn_x101_32x4d_fpn_mstrain_3x_coco
    In Collection: Faster R-CNN
    Config: configs/faster_rcnn/faster_rcnn_x101_32x4d_fpn_mstrain_3x_coco.py
    Metadata:
      Training Memory (GB): 7.0
      Epochs: 36
    Results:
      - Task: Object Detection
        Dataset: COCO
        Metrics:
          box AP: 42.5
    Weights: https://download.openmmlab.com/mmdetection/v2.0/faster_rcnn/faster_rcnn_x101_32x4d_fpn_mstrain_3x_coco/faster_rcnn_x101_32x4d_fpn_mstrain_3x_coco_20210524_124151-16b9b260.pth

  - Name: faster_rcnn_x101_32x8d_fpn_mstrain_3x_coco
    In Collection: Faster R-CNN
    Config: configs/faster_rcnn/faster_rcnn_x101_32x8d_fpn_mstrain_3x_coco.py
    Metadata:
      Training Memory (GB): 10.1
      Epochs: 36
    Results:
      - Task: Object Detection
        Dataset: COCO
        Metrics:
          box AP: 42.4
    Weights: https://download.openmmlab.com/mmdetection/v2.0/faster_rcnn/faster_rcnn_x101_32x8d_fpn_mstrain_3x_coco/faster_rcnn_x101_32x8d_fpn_mstrain_3x_coco_20210604_182954-002e082a.pth

  - Name: faster_rcnn_x101_64x4d_fpn_mstrain_3x_coco
    In Collection: Faster R-CNN
    Config: configs/faster_rcnn/faster_rcnn_x101_64x4d_fpn_mstrain_3x_coco.py
    Metadata:
      Training Memory (GB): 10.0
      Epochs: 36
    Results:
      - Task: Object Detection
        Dataset: COCO
        Metrics:
          box AP: 43.1
    Weights: https://download.openmmlab.com/mmdetection/v2.0/faster_rcnn/faster_rcnn_x101_64x4d_fpn_mstrain_3x_coco/faster_rcnn_x101_64x4d_fpn_mstrain_3x_coco_20210524_124528-26c63de6.pth

  - Name: faster_rcnn_r50_fpn_tnr-pretrain_1x_coco
    In Collection: Faster R-CNN
    Config: configs/faster_rcnn/faster_rcnn_r50_fpn_tnr-pretrain_1x_coco.py
    Metadata:
      Training Memory (GB): 4.0
      inference time (ms/im):
        - value: 46.73
          hardware: V100
          backend: PyTorch
          batch size: 1
          mode: FP32
          resolution: (800, 1333)
      Epochs: 12
    Results:
      - Task: Object Detection
        Dataset: COCO
        Metrics:
          box AP: 40.2
    Weights: https://download.openmmlab.com/mmdetection/v2.0/faster_rcnn/faster_rcnn_r50_fpn_tnr-pretrain_1x_coco/faster_rcnn_r50_fpn_tnr-pretrain_1x_coco_20220320_085147-efedfda4.pth
