# Supplementary material for: A multitask model for realtime fish detection and segmentation based on YOLOv5
Source: PeerJ Comput Sci. 2023 Mar 10;9:e1262. doi: 10.7717/peerj-cs.1262 (PMC10280594; doi:10.7717/peerj-cs.1262)
Supplement: Supplemental Information 1 [file peerj-cs-09-1262-s001.zip › code/mmdetection/configs/faster_rcnn/README.md]

# Faster R-CNN

> [Faster R-CNN: Towards Real-Time Object Detection with Region Proposal Networks](https://arxiv.org/abs/1506.01497)

<!-- [ALGORITHM] -->

## Abstract

State-of-the-art object detection networks depend on region proposal algorithms to hypothesize object locations. Advances like SPPnet and Fast R-CNN have reduced the running time of these detection networks, exposing region proposal computation as a bottleneck. In this work, we introduce a Region Proposal Network (RPN) that shares full-image convolutional features with the detection network, thus enabling nearly cost-free region proposals. An RPN is a fully convolutional network that simultaneously predicts object bounds and objectness scores at each position. The RPN is trained end-to-end to generate high-quality region proposals, which are used by Fast R-CNN for detection. We further merge RPN and Fast R-CNN into a single network by sharing their convolutional features---using the recently popular terminology of neural networks with 'attention' mechanisms, the RPN component tells the unified network where to look. For the very deep VGG-16 model, our detection system has a frame rate of 5fps (including all steps) on a GPU, while achieving state-of-the-art object detection accuracy on PASCAL VOC 2007, 2012, and MS COCO datasets with only 300 proposals per image. In ILSVRC and COCO 2015 competitions, Faster R-CNN and RPN are the foundations of the 1st-place winning entries in several tracks.

<div align=center>
<img src="https://user-images.githubusercontent.com/40661020/143881188-ab87720f-5059-4b4e-a928-b540fb8fb84d.png" height="300"/>
</div>

## Results and Models

|    Backbone     |  Style  | Lr schd | Mem (GB) | Inf time (fps) | box AP |                                                          Config                                                           |                                                                                                                                                                          Download                                                                                                                                                                           |
| :-------------: | :-----: | :-----: | :------: | :------------: | :----: | :-----------------------------------------------------------------------------------------------------------------------: | :---------------------------------------------------------------------------------------------------------------------------------------------------------------------------------------------------------------------------------------------------------------------------------------------------------------------------------------------------------: |
|     R-50-C4     |  caffe  |   1x    |    -     |       -        |  35.6  |  [config](https://github.com/open-mmlab/mmdetection/blob/master/configs/faster_rcnn/faster_rcnn_r50_caffe_c4_1x_coco.py)  |            [model](https://download.openmmlab.com/mmdetection/v2.0/faster_rcnn/faster_rcnn_r50_caffe_c4_1x_coco/faster_rcnn_r50_caffe_c4_1x_coco_20220316_150152-3f885b85.pth) \| [log](https://download.openmmlab.com/mmdetection/v2.0/faster_rcnn/faster_rcnn_r50_caffe_c4_1x_coco/faster_rcnn_r50_caffe_c4_1x_coco_20220316_150152.log.json)             |
|    R-50-DC5     |  caffe  |   1x    |    -     |       -        |  37.2  | [config](https://github.com/open-mmlab/mmdetection/blob/master/configs/faster_rcnn/faster_rcnn_r50_caffe_dc5_1x_coco.py)  |          [model](https://download.openmmlab.com/mmdetection/v2.0/faster_rcnn/faster_rcnn_r50_caffe_dc5_1x_coco/faster_rcnn_r50_caffe_dc5_1x_coco_20201030_151909-531f0f43.pth) \| [log](https://download.openmmlab.com/mmdetection/v2.0/faster_rcnn/faster_rcnn_r50_caffe_dc5_1x_coco/faster_rcnn_r50_caffe_dc5_1x_coco_20201030_151909.log.json)           |
|    R-50-FPN     |  caffe  |   1x    |   3.8    |                |  37.8  | [config](https://github.com/open-mmlab/mmdetection/tree/master/configs/faster_rcnn/faster_rcnn_r50_caffe_fpn_1x_coco.py)  |   [model](https://download.openmmlab.com/mmdetection/v2.0/faster_rcnn/faster_rcnn_r50_caffe_fpn_1x_coco/faster_rcnn_r50_caffe_fpn_1x_coco_bbox_mAP-0.378_20200504_180032-c5925ee5.pth) \| [log](https://download.openmmlab.com/mmdetection/v2.0/faster_rcnn/faster_rcnn_r50_caffe_fpn_1x_coco/faster_rcnn_r50_caffe_fpn_1x_coco_20200504_180032.log.json)   |
|    R-50-FPN     | pytorch |   1x    |   4.0    |      21.4      |  37.4  |    [config](https://github.com/open-mmlab/mmdetection/tree/master/configs/faster_rcnn/faster_rcnn_r50_fpn_1x_coco.py)     |                          [model](https://download.openmmlab.com/mmdetection/v2.0/faster_rcnn/faster_rcnn_r50_fpn_1x_coco/faster_rcnn_r50_fpn_1x_coco_20200130-047c8118.pth) \| [log](https://download.openmmlab.com/mmdetection/v2.0/faster_rcnn/faster_rcnn_r50_fpn_1x_coco/faster_rcnn_r50_fpn_1x_coco_20200130_204655.log.json)                          |
| R-50-FPN (FP16) | pytorch |   1x    |   3.4    |      28.8      |  37.5  |     [config](https://github.com/open-mmlab/mmdetection/tree/master/configs/fp16/faster_rcnn_r50_fpn_fp16_1x_coco.py)      |                       [model](https://download.openmmlab.com/mmdetection/v2.0/fp16/faster_rcnn_r50_fpn_fp16_1x_coco/faster_rcnn_r50_fpn_fp16_1x_coco_20200204-d4dc1471.pth) \| [log](https://download.openmmlab.com/mmdetection/v2.0/fp16/faster_rcnn_r50_fpn_fp16_1x_coco/faster_rcnn_r50_fpn_fp16_1x_coco_20200204_143530.log.json)                       |
|    R-50-FPN     | pytorch |   2x    |    -     |       -        |  38.4  |    [config](https://github.com/open-mmlab/mmdetection/tree/master/configs/faster_rcnn/faster_rcnn_r50_fpn_2x_coco.py)     |               [model](https://download.openmmlab.com/mmdetection/v2.0/faster_rcnn/faster_rcnn_r50_fpn_2x_coco/faster_rcnn_r50_fpn_2x_coco_bbox_mAP-0.384_20200504_210434-a5d8aa15.pth) \| [log](https://download.openmmlab.com/mmdetection/v2.0/faster_rcnn/faster_rcnn_r50_fpn_2x_coco/faster_rcnn_r50_fpn_2x_coco_20200504_210434.log.json)               |
|    R-101-FPN    |  caffe  |   1x    |   5.7    |                |  39.8  | [config](https://github.com/open-mmlab/mmdetection/tree/master/configs/faster_rcnn/faster_rcnn_r101_caffe_fpn_1x_coco.py) | [model](https://download.openmmlab.com/mmdetection/v2.0/faster_rcnn/faster_rcnn_r101_caffe_fpn_1x_coco/faster_rcnn_r101_caffe_fpn_1x_coco_bbox_mAP-0.398_20200504_180057-b269e9dd.pth) \| [log](https://download.openmmlab.com/mmdetection/v2.0/faster_rcnn/faster_rcnn_r101_caffe_fpn_1x_coco/faster_rcnn_r101_caffe_fpn_1x_coco_20200504_180057.log.json) |
|    R-101-FPN    | pytorch |   1x    |   6.0    |      15.6      |  39.4  |    [config](https://github.com/open-mmlab/mmdetection/tree/master/configs/faster_rcnn/faster_rcnn_r101_fpn_1x_coco.py)    |                        [model](https://download.openmmlab.com/mmdetection/v2.0/faster_rcnn/faster_rcnn_r101_fpn_1x_coco/faster_rcnn_r101_fpn_1x_coco_20200130-f513f705.pth) \| [log](https://download.openmmlab.com/mmdetection/v2.0/faster_rcnn/faster_rcnn_r101_fpn_1x_coco/faster_rcnn_r101_fpn_1x_coco_20200130_204655.log.json)                        |
|    R-101-FPN    | pytorch |   2x    |    -     |       -        |  39.8  |    [config](https://github.com/open-mmlab/mmdetection/tree/master/configs/faster_rcnn/faster_rcnn_r101_fpn_2x_coco.py)    |             [model](https://download.openmmlab.com/mmdetection/v2.0/faster_rcnn/faster_rcnn_r101_fpn_2x_coco/faster_rcnn_r101_fpn_2x_coco_bbox_mAP-0.398_20200504_210455-1d2dac9c.pth) \| [log](https://download.openmmlab.com/mmdetection/v2.0/faster_rcnn/faster_rcnn_r101_fpn_2x_coco/faster_rcnn_r101_fpn_2x_coco_20200504_210455.log.json)             |
| X-101-32x4d-FPN | pytorch |   1x    |   7.2    |      13.8      |  41.2  | [config](https://github.com/open-mmlab/mmdetection/tree/master/configs/faster_rcnn/faster_rcnn_x101_32x4d_fpn_1x_coco.py) |            [model](https://download.openmmlab.com/mmdetection/v2.0/faster_rcnn/faster_rcnn_x101_32x4d_fpn_1x_coco/faster_rcnn_x101_32x4d_fpn_1x_coco_20200203-cff10310.pth) \| [log](https://download.openmmlab.com/mmdetection/v2.0/faster_rcnn/faster_rcnn_x101_32x4d_fpn_1x_coco/faster_rcnn_x101_32x4d_fpn_1x_coco_20200203_000520.log.json)            |
| X-101-32x4d-FPN | pytorch |   2x    |    -     |       -        |  41.2  | [config](https://github.com/open-mmlab/mmdetection/tree/master/configs/faster_rcnn/faster_rcnn_x101_32x4d_fpn_2x_coco.py) | [model](https://download.openmmlab.com/mmdetection/v2.0/faster_rcnn/faster_rcnn_x101_32x4d_fpn_2x_coco/faster_rcnn_x101_32x4d_fpn_2x_coco_bbox_mAP-0.412_20200506_041400-64a12c0b.pth) \| [log](https://download.openmmlab.com/mmdetection/v2.0/faster_rcnn/faster_rcnn_x101_32x4d_fpn_2x_coco/faster_rcnn_x101_32x4d_fpn_2x_coco_20200506_041400.log.json) |
| X-101-64x4d-FPN | pytorch |   1x    |   10.3   |      9.4       |  42.1  | [config](https://github.com/open-mmlab/mmdetection/tree/master/configs/faster_rcnn/faster_rcnn_x101_64x4d_fpn_1x_coco.py) |            [model](https://download.openmmlab.com/mmdetection/v2.0/faster_rcnn/faster_rcnn_x101_64x4d_fpn_1x_coco/faster_rcnn_x101_64x4d_fpn_1x_coco_20200204-833ee192.pth) \| [log](https://download.openmmlab.com/mmdetection/v2.0/faster_rcnn/faster_rcnn_x101_64x4d_fpn_1x_coco/faster_rcnn_x101_64x4d_fpn_1x_coco_20200204_134340.log.json)            |
| X-101-64x4d-FPN | pytorch |   2x    |    -     |       -        |  41.6  | [config](https://github.com/open-mmlab/mmdetection/tree/master/configs/faster_rcnn/faster_rcnn_x101_64x4d_fpn_2x_coco.py) |        [model](https://download.openmmlab.com/mmdetection/v2.0/faster_rcnn/faster_rcnn_x101_64x4d_fpn_2x_coco/faster_rcnn_x101_64x4d_fpn_2x_coco_20200512_161033-5961fa95.pth) \| [log](https://download.openmmlab.com/mmdetection/v2.0/faster_rcnn/faster_rcnn_x101_64x4d_fpn_2x_coco/faster_rcnn_x101_64x4d_fpn_2x_coco_20200512_161033.log.json)         |

## Different regression loss

We trained with R-50-FPN pytorch style backbone for 1x schedule.

| Backbone |   Loss type    | Mem (GB) | Inf time (fps) | box AP |                                                         Config                                                         |                                                                                                                                                             Download                                                                                                                                                             |
| :------: | :------------: | :------: | :------------: | :----: | :--------------------------------------------------------------------------------------------------------------------: | :------------------------------------------------------------------------------------------------------------------------------------------------------------------------------------------------------------------------------------------------------------------------------------------------------------------------------: |
| R-50-FPN |     L1Loss     |   4.0    |      21.4      |  37.4  |   [config](https://github.com/open-mmlab/mmdetection/tree/master/configs/faster_rcnn/faster_rcnn_r50_fpn_1x_coco.py)   |            [model](https://download.openmmlab.com/mmdetection/v2.0/faster_rcnn/faster_rcnn_r50_fpn_1x_coco/faster_rcnn_r50_fpn_1x_coco_20200130-047c8118.pth) \| [log](https://download.openmmlab.com/mmdetection/v2.0/faster_rcnn/faster_rcnn_r50_fpn_1x_coco/faster_rcnn_r50_fpn_1x_coco_20200130_204655.log.json)             |
| R-50-FPN |    IoULoss     |          |                |  37.9  | [config](https://github.com/open-mmlab/mmdetection/tree/master/configs/faster_rcnn/faster_rcnn_r50_fpn_iou_1x_coco.py) | [model](https://download.openmmlab.com/mmdetection/v2.0/faster_rcnn/faster_rcnn_r50_fpn_iou_1x_coco/faster_rcnn_r50_fpn_iou_1x_coco_20200506_095954-938e81f0.pth) \| [log](https://download.openmmlab.com/mmdetection/v2.0/faster_rcnn/faster_rcnn_r50_fpn_iou_1x_coco/faster_rcnn_r50_fpn_iou_1x_coco_20200506_095954.log.json) |
| R-50-FPN |    GIoULoss    |          |                |  37.6  |   [config](https://github.com/open-mmlab/mmdetection/tree/master/configs/faster_rcnn/faster_rcnn_r50_fpn_1x_coco.py)   |            [model](https://download.openmmlab.com/mmdetection/v2.0/faster_rcnn/faster_rcnn_r50_fpn_1x_coco/faster_rcnn_r50_fpn_giou_1x_coco-0eada910.pth) \| [log](https://download.openmmlab.com/mmdetection/v2.0/faster_rcnn/faster_rcnn_r50_fpn_1x_coco/faster_rcnn_r50_fpn_giou_1x_coco_20200505_161120.log.json)            |
| R-50-FPN | BoundedIoULoss |          |                |  37.4  |   [config](https://github.com/open-mmlab/mmdetection/tree/master/configs/faster_rcnn/faster_rcnn_r50_fpn_1x_coco.py)   |     [model](https://download.openmmlab.com/mmdetection/v2.0/faster_rcnn/faster_rcnn_r50_fpn_1x_coco/faster_rcnn_r50_fpn_bounded_iou_1x_coco-98ad993b.pth) \| [log](https://download.openmmlab.com/mmdetection/v2.0/faster_rcnn/faster_rcnn_r50_fpn_1x_coco/faster_rcnn_r50_fpn_bounded_iou_1x_coco_20200505_160738.log.json)     |

## Pre-trained Models

We also train some models with longer schedules and multi-scale training. The users could finetune them for downstream tasks.

|                              Backbone                              |  Style  | Lr schd | Mem (GB) | Inf time (fps) | box AP |                                                              Config                                                               |                                                                                                                                                                                        Download                                                                                                                                                                                         |
| :----------------------------------------------------------------: | :-----: | :-----: | :------: | :------------: | :----: | :-------------------------------------------------------------------------------------------------------------------------------: | :-------------------------------------------------------------------------------------------------------------------------------------------------------------------------------------------------------------------------------------------------------------------------------------------------------------------------------------------------------------------------------------: |
|      [R-50-C4](./faster_rcnn_r50_caffe_c4_mstrain_1x_coco.py)      |  caffe  |   1x    |    -     |                |  35.9  |  [config](https://github.com/open-mmlab/mmdetection/blob/master/configs/faster_rcnn/faster_rcnn_r50_caffe_c4_mstrain_1x_coco.py)  |          [model](https://download.openmmlab.com/mmdetection/v2.0/faster_rcnn/faster_rcnn_r50_caffe_c4_mstrain_1x_coco/faster_rcnn_r50_caffe_c4_mstrain_1x_coco_20220316_150527-db276fed.pth) \| [log](https://download.openmmlab.com/mmdetection/v2.0/faster_rcnn/faster_rcnn_r50_caffe_c4_mstrain_1x_coco/faster_rcnn_r50_caffe_c4_mstrain_1x_coco_20220316_150527.log.json)           |
|     [R-50-DC5](./faster_rcnn_r50_caffe_dc5_mstrain_1x_coco.py)     |  caffe  |   1x    |    -     |                |  37.4  | [config](https://github.com/open-mmlab/mmdetection/blob/master/configs/faster_rcnn/faster_rcnn_r50_caffe_dc5_mstrain_1x_coco.py)  |        [model](https://download.openmmlab.com/mmdetection/v2.0/faster_rcnn/faster_rcnn_r50_caffe_dc5_mstrain_1x_coco/faster_rcnn_r50_caffe_dc5_mstrain_1x_coco_20201028_233851-b33d21b9.pth) \| [log](https://download.openmmlab.com/mmdetection/v2.0/faster_rcnn/faster_rcnn_r50_caffe_dc5_mstrain_1x_coco/faster_rcnn_r50_caffe_dc5_mstrain_1x_coco_20201028_233851.log.json)         |
|     [R-50-DC5](./faster_rcnn_r50_caffe_dc5_mstrain_3x_coco.py)     |  caffe  |   3x    |    -     |                |  38.7  | [config](https://github.com/open-mmlab/mmdetection/blob/master/configs/faster_rcnn/faster_rcnn_r50_caffe_dc5_mstrain_3x_coco.py)  |        [model](https://download.openmmlab.com/mmdetection/v2.0/faster_rcnn/faster_rcnn_r50_caffe_dc5_mstrain_3x_coco/faster_rcnn_r50_caffe_dc5_mstrain_3x_coco_20201028_002107-34a53b2c.pth) \| [log](https://download.openmmlab.com/mmdetection/v2.0/faster_rcnn/faster_rcnn_r50_caffe_dc5_mstrain_3x_coco/faster_rcnn_r50_caffe_dc5_mstrain_3x_coco_20201028_002107.log.json)         |
|     [R-50-FPN](./faster_rcnn_r50_caffe_fpn_mstrain_2x_coco.py)     |  caffe  |   2x    |   3.7    |                |  39.7  | [config](https://github.com/open-mmlab/mmdetection/tree/master/configs/faster_rcnn/faster_rcnn_r50_caffe_fpn_mstrain_2x_coco.py)  | [model](https://download.openmmlab.com/mmdetection/v2.0/faster_rcnn/faster_rcnn_r50_caffe_fpn_mstrain_2x_coco/faster_rcnn_r50_caffe_fpn_mstrain_2x_coco_bbox_mAP-0.397_20200504_231813-10b2de58.pth) \| [log](https://download.openmmlab.com/mmdetection/v2.0/faster_rcnn/faster_rcnn_r50_caffe_fpn_mstrain_2x_coco/faster_rcnn_r50_caffe_fpn_mstrain_2x_coco_20200504_231813.log.json) |
|     [R-50-FPN](./faster_rcnn_r50_caffe_fpn_mstrain_3x_coco.py)     |  caffe  |   3x    |   3.7    |                |  39.9  | [config](https://github.com/open-mmlab/mmdetection/tree/master/configs/faster_rcnn/faster_rcnn_r50_caffe_fpn_mstrain_3x_coco.py)  |        [model](https://download.openmmlab.com/mmdetection/v2.0/faster_rcnn/faster_rcnn_r50_caffe_fpn_mstrain_3x_coco/faster_rcnn_r50_caffe_fpn_mstrain_3x_coco_20210526_095054-1f77628b.pth) \| [log](https://download.openmmlab.com/mmdetection/v2.0/faster_rcnn/faster_rcnn_r50_caffe_fpn_mstrain_3x_coco/faster_rcnn_r50_caffe_fpn_mstrain_3x_coco_20210526_095054.log.json)         |
|        [R-50-FPN](./faster_rcnn_r50_fpn_mstrain_3x_coco.py)        | pytorch |   3x    |   3.9    |                |  40.3  |    [config](https://github.com/open-mmlab/mmdetection/tree/master/configs/faster_rcnn/faster_rcnn_r50_fpn_mstrain_3x_coco.py)     |                    [model](https://download.openmmlab.com/mmdetection/v2.0/faster_rcnn/faster_rcnn_r50_fpn_mstrain_3x_coco/faster_rcnn_r50_fpn_mstrain_3x_coco_20210524_110822-e10bd31c.pth) \| [log](https://download.openmmlab.com/mmdetection/v2.0/faster_rcnn/faster_rcnn_r50_fpn_mstrain_3x_coco/faster_rcnn_r50_fpn_mstrain_3x_coco_20210524_110822.log.json)                     |
|    [R-101-FPN](./faster_rcnn_r101_caffe_fpn_mstrain_3x_coco.py)    |  caffe  |   3x    |   5.6    |                |  42.0  | [config](https://github.com/open-mmlab/mmdetection/tree/master/configs/faster_rcnn/faster_rcnn_r101_caffe_fpn_mstrain_3x_coco.py) |      [model](https://download.openmmlab.com/mmdetection/v2.0/faster_rcnn/faster_rcnn_r101_caffe_fpn_mstrain_3x_coco/faster_rcnn_r101_caffe_fpn_mstrain_3x_coco_20210526_095742-a7ae426d.pth) \| [log](https://download.openmmlab.com/mmdetection/v2.0/faster_rcnn/faster_rcnn_r101_caffe_fpn_mstrain_3x_coco/faster_rcnn_r101_caffe_fpn_mstrain_3x_coco_20210526_095742.log.json)       |
|       [R-101-FPN](./faster_rcnn_r101_fpn_mstrain_3x_coco.py)       | pytorch |   3x    |   5.8    |                |  41.8  |    [config](https://github.com/open-mmlab/mmdetection/tree/master/configs/faster_rcnn/faster_rcnn_r101_fpn_mstrain_3x_coco.py)    |                  [model](https://download.openmmlab.com/mmdetection/v2.0/faster_rcnn/faster_rcnn_r101_fpn_mstrain_3x_coco/faster_rcnn_r101_fpn_mstrain_3x_coco_20210524_110822-4d4d2ca8.pth) \| [log](https://download.openmmlab.com/mmdetection/v2.0/faster_rcnn/faster_rcnn_r101_fpn_mstrain_3x_coco/faster_rcnn_r101_fpn_mstrain_3x_coco_20210524_110822.log.json)                   |
| [X-101-32x4d-FPN](./faster_rcnn_x101_32x4d_fpn_mstrain_3x_coco.py) | pytorch |   3x    |   7.0    |                |  42.5  | [config](https://github.com/open-mmlab/mmdetection/tree/master/configs/faster_rcnn/faster_rcnn_x101_32x4d_fpn_mstrain_3x_coco.py) |      [model](https://download.openmmlab.com/mmdetection/v2.0/faster_rcnn/faster_rcnn_x101_32x4d_fpn_mstrain_3x_coco/faster_rcnn_x101_32x4d_fpn_mstrain_3x_coco_20210524_124151-16b9b260.pth) \| [log](https://download.openmmlab.com/mmdetection/v2.0/faster_rcnn/faster_rcnn_x101_32x4d_fpn_mstrain_3x_coco/faster_rcnn_x101_32x4d_fpn_mstrain_3x_coco_20210524_124151.log.json)       |
| [X-101-32x8d-FPN](./faster_rcnn_x101_32x8d_fpn_mstrain_3x_coco.py) | pytorch |   3x    |   10.1   |                |  42.4  | [config](https://github.com/open-mmlab/mmdetection/tree/master/configs/faster_rcnn/faster_rcnn_x101_32x8d_fpn_mstrain_3x_coco.py) |      [model](https://download.openmmlab.com/mmdetection/v2.0/faster_rcnn/faster_rcnn_x101_32x8d_fpn_mstrain_3x_coco/faster_rcnn_x101_32x8d_fpn_mstrain_3x_coco_20210604_182954-002e082a.pth) \| [log](https://download.openmmlab.com/mmdetection/v2.0/faster_rcnn/faster_rcnn_x101_32x8d_fpn_mstrain_3x_coco/faster_rcnn_x101_32x8d_fpn_mstrain_3x_coco_20210604_182954.log.json)       |
| [X-101-64x4d-FPN](./faster_rcnn_x101_64x4d_fpn_mstrain_3x_coco.py) | pytorch |   3x    |   10.0   |                |  43.1  | [config](https://github.com/open-mmlab/mmdetection/tree/master/configs/faster_rcnn/faster_rcnn_x101_64x4d_fpn_mstrain_3x_coco.py) |      [model](https://download.openmmlab.com/mmdetection/v2.0/faster_rcnn/faster_rcnn_x101_64x4d_fpn_mstrain_3x_coco/faster_rcnn_x101_64x4d_fpn_mstrain_3x_coco_20210524_124528-26c63de6.pth) \| [log](https://download.openmmlab.com/mmdetection/v2.0/faster_rcnn/faster_rcnn_x101_64x4d_fpn_mstrain_3x_coco/faster_rcnn_x101_64x4d_fpn_mstrain_3x_coco_20210524_124528.log.json)       |

We further finetune some pre-trained models on the COCO subsets, which only contain only a few of the 80 categories.

| Backbone                                                                      | Style | Class name         | Pre-traind model                                                    | Mem (GB) | box AP | Config                                                                      | Download                                                                                                                                                                                                                                                                                                                                                                                     |
| ----------------------------------------------------------------------------- | ----- | ------------------ | ------------------------------------------------------------------- | -------- | ------ | --------------------------------------------------------------------------- | -------------------------------------------------------------------------------------------------------------------------------------------------------------------------------------------------------------------------------------------------------------------------------------------------------------------------------------------------------------------------------------------- |
| [R-50-FPN](./faster_rcnn_r50_caffe_fpn_mstrain_1x_coco-person.py)             | caffe | person             | [R-50-FPN-Caffe-3x](./faster_rcnn_r50_caffe_fpn_mstrain_3x_coco.py) | 3.7      | 55.8   | [config](./faster_rcnn_r50_caffe_fpn_mstrain_1x_coco-person.py)             | [model](https://download.openmmlab.com/mmdetection/v2.0/faster_rcnn/faster_rcnn_r50_fpn_1x_coco-person/faster_rcnn_r50_fpn_1x_coco-person_20201216_175929-d022e227.pth) \| [log](https://download.openmmlab.com/mmdetection/v2.0/faster_rcnn/faster_rcnn_r50_fpn_1x_coco-person/faster_rcnn_r50_fpn_1x_coco-person_20201216_175929.log.json)                                                 |
| [R-50-FPN](./faster_rcnn_r50_caffe_fpn_mstrain_1x_coco-person-bicycle-car.py) | caffe | person-bicycle-car | [R-50-FPN-Caffe-3x](./faster_rcnn_r50_caffe_fpn_mstrain_3x_coco.py) | 3.7      | 44.1   | [config](./faster_rcnn_r50_caffe_fpn_mstrain_1x_coco-person-bicycle-car.py) | [model](https://download.openmmlab.com/mmdetection/v2.0/faster_rcnn/faster_rcnn_r50_fpn_1x_coco-person-bicycle-car/faster_rcnn_r50_fpn_1x_coco-person-bicycle-car_20201216_173117-6eda6d92.pth) \| [log](https://download.openmmlab.com/mmdetection/v2.0/faster_rcnn/faster_rcnn_r50_fpn_1x_coco-person-bicycle-car/faster_rcnn_r50_fpn_1x_coco-person-bicycle-car_20201216_173117.log.json) |

## Torchvision New Receipe (TNR)

Torchvision released its high-precision ResNet models. The training details can be found on the [Pytorch website](https://pytorch.org/blog/how-to-train-state-of-the-art-models-using-torchvision-latest-primitives/). Here, we have done grid searches on learning rate and weight decay and found the optimal hyper-parameter on the detection task.

|                         Backbone                          |  Style  | Lr schd | Mem (GB) | Inf time (fps) | box AP |                                                             Config                                                              |                                                                                                                                                                               Download                                                                                                                                                                               |
| :-------------------------------------------------------: | :-----: | :-----: | :------: | :------------: | :----: | :-----------------------------------------------------------------------------------------------------------------------------: | :------------------------------------------------------------------------------------------------------------------------------------------------------------------------------------------------------------------------------------------------------------------------------------------------------------------------------------------------------------------: |
| [R-50-TNR](./faster_rcnn_r50_fpn_tnr-pretrain_1x_coco.py) | pytorch |   1x    |    -     |                |  40.2  | [config](https://github.com/open-mmlab/mmdetection/blob/master/configs/faster_rcnn/faster_rcnn_r50_fpn_tnr-pretrain_1x_coco.py) | [model](https://download.openmmlab.com/mmdetection/v2.0/faster_rcnn/faster_rcnn_r50_fpn_tnr-pretrain_1x_coco/faster_rcnn_r50_fpn_tnr-pretrain_1x_coco_20220320_085147-efedfda4.pth) \| [log](https://download.openmmlab.com/mmdetection/v2.0/faster_rcnn/faster_rcnn_r50_fpn_tnr-pretrain_1x_coco/faster_rcnn_r50_fpn_tnr-pretrain_1x_coco_20220320_085147.log.json) |

## Citation

```latex
@article{Ren_2017,
   title={Faster R-CNN: Towards Real-Time Object Detection with Region Proposal Networks},
   journal={IEEE Transactions on Pattern Analysis and Machine Intelligence},
   publisher={Institute of Electrical and Electronics Engineers (IEEE)},
   author={Ren, Shaoqing and He, Kaiming and Girshick, Ross and Sun, Jian},
   year={2017},
   month={Jun},
}
```
