# Supplementary material for: A multitask model for realtime fish detection and segmentation based on YOLOv5
Source: PeerJ Comput Sci. 2023 Mar 10;9:e1262. doi: 10.7717/peerj-cs.1262 (PMC10280594; doi:10.7717/peerj-cs.1262)
Supplement: Supplemental Information 1 [file peerj-cs-09-1262-s001.zip › code/mmdetection/configs/fcos/fcos_center_r50_caffe_fpn_gn-head_1x_coco.py]

_base_ = './fcos_r50_caffe_fpn_gn-head_1x_coco.py'
model = dict(bbox_head=dict(center_sampling=True, center_sample_radius=1.5))
