# Supplementary material for: A multitask model for realtime fish detection and segmentation based on YOLOv5
Source: PeerJ Comput Sci. 2023 Mar 10;9:e1262. doi: 10.7717/peerj-cs.1262 (PMC10280594; doi:10.7717/peerj-cs.1262)
Supplement: Supplemental Information 1 [file peerj-cs-09-1262-s001.zip › code/mmdetection/configs/fcos/fcos_r50_caffe_fpn_gn-head_4x4_1x_coco.py]

# TODO: Remove this config after benchmarking all related configs
_base_ = 'fcos_r50_caffe_fpn_gn-head_1x_coco.py'

data = dict(samples_per_gpu=4, workers_per_gpu=4)
