# Supplementary material for: A multitask model for realtime fish detection and segmentation based on YOLOv5
Source: PeerJ Comput Sci. 2023 Mar 10;9:e1262. doi: 10.7717/peerj-cs.1262 (PMC10280594; doi:10.7717/peerj-cs.1262)
Supplement: Supplemental Information 1 [file peerj-cs-09-1262-s001.zip › code/mmdetection/configs/fcos/metafile.yml]

Collections:
  - Name: FCOS
    Metadata:
      Training Data: COCO
      Training Techniques:
        - SGD with Momentum
        - Weight Decay
      Training Resources: 8x V100 GPUs
      Architecture:
        - FPN
        - Group Normalization
        - ResNet
    Paper:
      URL: https://arxiv.org/abs/1904.01355
      Title: 'FCOS: Fully Convolutional One-Stage Object Detection'
    README: configs/fcos/README.md
    Code:
      URL: https://github.com/open-mmlab/mmdetection/blob/v2.0.0/mmdet/models/detectors/fcos.py#L6
      Version: v2.0.0

Models:
  - Name: fcos_r50_caffe_fpn_gn-head_1x_coco
    In Collection: FCOS
    Config: configs/fcos/fcos_r50_caffe_fpn_gn-head_1x_coco.py
    Metadata:
      Training Memory (GB): 3.6
      inference time (ms/im):
        - value: 44.05
          hardware: V100
          backend: PyTorch
          batch size: 1
          mode: FP32
          resolution: (800, 1333)
      Epochs: 12
    Results:
      - Task: Object Detection
        Dataset: COCO
        Metrics:
          box AP: 36.6
    Weights: https://download.openmmlab.com/mmdetection/v2.0/fcos/fcos_r50_caffe_fpn_gn-head_1x_coco/fcos_r50_caffe_fpn_gn-head_1x_coco-821213aa.pth

  - Name: fcos_center-normbbox-centeronreg-giou_r50_caffe_fpn_gn-head_1x_coco
    In Collection: FCOS
    Config: configs/fcos/fcos_center-normbbox-centeronreg-giou_r50_caffe_fpn_gn-head_1x_coco.py
    Metadata:
      Training Memory (GB): 3.7
      Epochs: 12
    Results:
      - Task: Object Detection
        Dataset: COCO
        Metrics:
          box AP: 38.7
    Weights: https://download.openmmlab.com/mmdetection/v2.0/fcos/fcos_center-normbbox-centeronreg-giou_r50_caffe_fpn_gn-head_1x_coco/fcos_center-normbbox-centeronreg-giou_r50_caffe_fpn_gn-head_1x_coco-0a0d75a8.pth

  - Name: fcos_center-normbbox-centeronreg-giou_r50_caffe_fpn_gn-head_dcn_1x_coco
    In Collection: FCOS
    Config: configs/fcos/fcos_center-normbbox-centeronreg-giou_r50_caffe_fpn_gn-head_dcn_1x_coco.py
    Metadata:
      Training Memory (GB): 3.8
      Epochs: 12
    Results:
      - Task: Object Detection
        Dataset: COCO
        Metrics:
          box AP: 42.3
    Weights: https://download.openmmlab.com/mmdetection/v2.0/fcos/fcos_center-normbbox-centeronreg-giou_r50_caffe_fpn_gn-head_dcn_1x_coco/fcos_center-normbbox-centeronreg-giou_r50_caffe_fpn_gn-head_dcn_1x_coco-ae4d8b3d.pth

  - Name: fcos_r101_caffe_fpn_gn-head_1x_coco
    In Collection: FCOS
    Config: configs/fcos/fcos_r101_caffe_fpn_gn-head_1x_coco.py
    Metadata:
      Training Memory (GB): 5.5
      inference time (ms/im):
        - value: 57.8
          hardware: V100
          backend: PyTorch
          batch size: 1
          mode: FP32
          resolution: (800, 1333)
      Epochs: 12
    Results:
      - Task: Object Detection
        Dataset: COCO
        Metrics:
          box AP: 39.1
    Weights: https://download.openmmlab.com/mmdetection/v2.0/fcos/fcos_r101_caffe_fpn_gn-head_1x_coco/fcos_r101_caffe_fpn_gn-head_1x_coco-0e37b982.pth

  - Name: fcos_r50_caffe_fpn_gn-head_mstrain_640-800_2x_coco
    In Collection: FCOS
    Config: configs/fcos/fcos_r50_caffe_fpn_gn-head_mstrain_640-800_2x_coco.py
    Metadata:
      Training Memory (GB): 2.6
      inference time (ms/im):
        - value: 43.67
          hardware: V100
          backend: PyTorch
          batch size: 1
          mode: FP32
          resolution: (800, 1333)
      Epochs: 24
    Results:
      - Task: Object Detection
        Dataset: COCO
        Metrics:
          box AP: 38.5
    Weights: https://download.openmmlab.com/mmdetection/v2.0/fcos/fcos_r50_caffe_fpn_gn-head_mstrain_640-800_2x_coco/fcos_r50_caffe_fpn_gn-head_mstrain_640-800_2x_coco-d92ceeea.pth

  - Name: fcos_r101_caffe_fpn_gn-head_mstrain_640-800_2x_coco
    In Collection: FCOS
    Config: configs/fcos/fcos_r101_caffe_fpn_gn-head_mstrain_640-800_2x_coco.py
    Metadata:
      Training Memory (GB): 5.5
      inference time (ms/im):
        - value: 57.8
          hardware: V100
          backend: PyTorch
          batch size: 1
          mode: FP32
          resolution: (800, 1333)
      Epochs: 24
    Results:
      - Task: Object Detection
        Dataset: COCO
        Metrics:
          box AP: 40.8
    Weights: https://download.openmmlab.com/mmdetection/v2.0/fcos/fcos_r101_caffe_fpn_gn-head_mstrain_640-800_2x_coco/fcos_r101_caffe_fpn_gn-head_mstrain_640-800_2x_coco-511424d6.pth

  - Name: fcos_x101_64x4d_fpn_gn-head_mstrain_640-800_2x_coco
    In Collection: FCOS
    Config: configs/fcos/fcos_x101_64x4d_fpn_gn-head_mstrain_640-800_2x_coco.py
    Metadata:
      Training Memory (GB): 10.0
      inference time (ms/im):
        - value: 103.09
          hardware: V100
          backend: PyTorch
          batch size: 1
          mode: FP32
          resolution: (800, 1333)
      Epochs: 24
    Results:
      - Task: Object Detection
        Dataset: COCO
        Metrics:
          box AP: 42.6
    Weights: https://download.openmmlab.com/mmdetection/v2.0/fcos/fcos_x101_64x4d_fpn_gn-head_mstrain_640-800_2x_coco/fcos_x101_64x4d_fpn_gn-head_mstrain_640-800_2x_coco-ede514a8.pth
