# Supplementary material for: A multitask model for realtime fish detection and segmentation based on YOLOv5
Source: PeerJ Comput Sci. 2023 Mar 10;9:e1262. doi: 10.7717/peerj-cs.1262 (PMC10280594; doi:10.7717/peerj-cs.1262)
Supplement: Supplemental Information 1 [file peerj-cs-09-1262-s001.zip › code/mmdetection/configs/foveabox/fovea_align_r50_fpn_gn-head_4x4_2x_coco.py]

_base_ = './fovea_r50_fpn_4x4_1x_coco.py'
model = dict(
    bbox_head=dict(
        with_deform=True,
        norm_cfg=dict(type='GN', num_groups=32, requires_grad=True)))
# learning policy
lr_config = dict(step=[16, 22])
runner = dict(type='EpochBasedRunner', max_epochs=24)
optimizer_config = dict(
    _delete_=True, grad_clip=dict(max_norm=35, norm_type=2))
