# Supplementary material for: A multitask model for realtime fish detection and segmentation based on YOLOv5
Source: PeerJ Comput Sci. 2023 Mar 10;9:e1262. doi: 10.7717/peerj-cs.1262 (PMC10280594; doi:10.7717/peerj-cs.1262)
Supplement: Supplemental Information 2 — We improve on YOLOv5 so that it can perform both object detection and semantic segmentation. [file peerj-cs-09-1262-s002.zip]

Archive with 57 entries (47 files):
- our code/
- our code/.idea/
- our code/.idea/our code.iml
- our code/data/
- our code/data/fish.yaml
- our code/data/hyp.scratch.yaml
- our code/detect.py
- our code/hubconf.py
- our code/models/
- our code/models/common.py
- our code/models/experimental.py
- our code/models/export.py
- our code/models/yolo.py
- our code/models/yolov5s.yaml
- our code/models/yolov5s_city_seg.yaml
- our code/models/yolov5s_custom_seg.yaml
- our code/models/__init__.py
- our code/models/__pycache__/
- our code/models/__pycache__/common.cpython-38.pyc
- our code/models/__pycache__/experimental.cpython-38.pyc
- our code/models/__pycache__/__init__.cpython-38.pyc
- our code/SegmentationDataset.py
- our code/test_custom.py
- our code/train_custom.py
- our code/utils/
- our code/utils/activations.py
- our code/utils/autoanchor.py
- our code/utils/aws/
- our code/utils/aws/mime.sh
- our code/utils/aws/resume.py
- our code/utils/aws/userdata.sh
- our code/utils/aws/__init__.py
- our code/utils/datasets.py
- our code/utils/general.py
- our code/utils/google_app_engine/
- our code/utils/google_app_engine/additional_requirements.txt
- our code/utils/google_app_engine/app.yaml
- our code/utils/google_app_engine/Dockerfile
- our code/utils/google_utils.py
- our code/utils/loss.py
- our code/utils/metrics.py
- our code/utils/plots.py
- our code/utils/torch_utils.py
- our code/utils/wandb_logging/
- our code/utils/wandb_logging/log_dataset.py
- our code/utils/wandb_logging/wandb_utils.py
- our code/utils/wandb_logging/__init__.py
- our code/utils/__init__.py
- our code/utils/__pycache__/
- our code/utils/__pycache__/autoanchor.cpython-38.pyc
- our code/utils/__pycache__/datasets.cpython-38.pyc
- our code/utils/__pycache__/general.cpython-38.pyc
- our code/utils/__pycache__/google_utils.cpython-38.pyc
- our code/utils/__pycache__/metrics.cpython-38.pyc
- our code/utils/__pycache__/plots.cpython-38.pyc
- our code/utils/__pycache__/torch_utils.cpython-38.pyc
- our code/utils/__pycache__/__init__.cpython-38.pyc
