# Supplementary material for: A multitask model for realtime fish detection and segmentation based on YOLOv5
Source: PeerJ Comput Sci. 2023 Mar 10;9:e1262. doi: 10.7717/peerj-cs.1262 (PMC10280594; doi:10.7717/peerj-cs.1262)
Supplement: Supplemental Information 2 — We improve on YOLOv5 so that it can perform both object detection and semantic segmentation. [file peerj-cs-09-1262-s002.zip › our code/data/fish.yaml]

# train and val data as 1) directory: path/images/, 2) file: path/images.txt, or 3) list: [path1/images/, path2/images/]
train: ./data/fishes/det/images/train/
val: ./data/fishes/det/images/val/
test: ./data/fishes/det/images/test/

# 分割数据集路径，分割类别个数定义在model配置里
segtrain: ./data/fishes
segval: ./data/fishes
segtest: ./data/fishes

# number of classes
nc: 1

# class names
names: [ 'fish' ]
