# Supplementary material for: A multitask model for realtime fish detection and segmentation based on YOLOv5
Source: PeerJ Comput Sci. 2023 Mar 10;9:e1262. doi: 10.7717/peerj-cs.1262 (PMC10280594; doi:10.7717/peerj-cs.1262)
Supplement: Supplemental Information 2 — We improve on YOLOv5 so that it can perform both object detection and semantic segmentation. [file peerj-cs-09-1262-s002.zip › our code/models/common.py]

# YOLOv5 common modules

import math
from copy import copy
from pathlib import Path

import numpy as np
import pandas as pd
import requests
import torch
import torch.nn as nn
from PIL import Image
from torch.cuda import amp

from utils.datasets import letterbox
from utils.general import non_max_suppression, make_divisible, scale_coords, increment_path, xyxy2xywh
from utils.plots import color_list, plot_one_box
from utils.torch_utils import time_synchronized
import torch.nn.functional as F


def autopad(k, p=None):  # kernel, padding  # 自动padding,不指定p时自动按kernel大小pading到same
    # Pad to 'same'
    if p is None:
        p = k // 2 if isinstance(k, int) else [x // 2 for x in k]  # auto-pad  # k为可迭代对象时,支持同时计算多个pading量
    return p


def DWConv(c1, c2, k=1, s=1, act=True):
    # Depthwise convolution  # 分组卷积, 组数取c1, c2(输入输出通道)最大公因数
    return Conv(c1, c2, k, s, g=math.gcd(c1, c2), act=act)


class Conv(nn.Module):
    # Standard convolution  通用卷积模块,包括1卷积1BN1激活,激活默认SiLU,可用变量指定,不激活时用nn.Identity()占位,直接返回输入
    def __init__(self, c1, c2, k=1, s=1, p=None, g=1, act=True):  # ch_in, ch_out, kernel, stride, padding, groups
        super(Conv, self).__init__()
        self.conv = nn.Conv2d(c1, c2, k, s, autopad(k, p), groups=g, bias=False)
        self.bn = nn.BatchNorm2d(c2)
        self.act = nn.Hardswish() if act is True else (act if isinstance(act, nn.Module) else nn.Identity())
        # self.act = nn.SiLU() if act is True else (act if isinstance(act, nn.Module) else nn.Identity())

    def forward(self, x):
        return self.act(self.bn(self.conv(x)))

    def fuseforward(self, x):
        return self.act(self.conv(x))


class TransformerLayer(nn.Module):
    # Transformer layer https://arxiv.org/abs/2010.11929 (LayerNorm layers removed for better performance)
    def __init__(self, c, num_heads):
        super().__init__()
        self.q = nn.Linear(c, c, bias=False)
        self.k = nn.Linear(c, c, bias=False)
        self.v = nn.Linear(c, c, bias=False)
        self.ma = nn.MultiheadAttention(embed_dim=c, num_heads=num_heads)
        self.fc1 = nn.Linear(c, c, bias=False)
        self.fc2 = nn.Linear(c, c, bias=False)

    def forward(self, x):
        x = self.ma(self.q(x), self.k(x), self.v(x))[0] + x
        x = self.fc2(self.fc1(x)) + x
        return x


class TransformerBlock(nn.Module):
    # Vision Transformer https://arxiv.org/abs/2010.11929
    def __init__(self, c1, c2, num_heads, num_layers):
        super().__init__()
        self.conv = None
        if c1 != c2:
            self.conv = Conv(c1, c2)
        self.linear = nn.Linear(c2, c2)  # learnable position embedding
        self.tr = nn.Sequential(*[TransformerLayer(c2, num_heads) for _ in range(num_layers)])
        self.c2 = c2

    def forward(self, x):
        if self.conv is not None:
            x = self.conv(x)
        b, _, w, h = x.shape
        p = x.flatten(2)
        p = p.unsqueeze(0)
        p = p.transpose(0, 3)
        p = p.squeeze(3)
        e = self.linear(p)
        x = p + e

        x = self.tr(x)
        x = x.unsqueeze(3)
        x = x.transpose(0, 3)
        x = x.reshape(b, self.c2, w, h)
        return x


class Bottleneck(nn.Module):
    # Standard bottleneck 残差块
    def __init__(self, c1, c2, shortcut=True, g=1, e=0.5):  # ch_in, ch_out, shortcut, groups, expansion
        super(Bottleneck, self).__init__()
        c_ = int(c2 * e)  # hidden channels
        self.cv1 = Conv(c1, c_, 1, 1)
        self.cv2 = Conv(c_, c2, 3, 1, g=g)
        self.add = shortcut and c1 == c2

    def forward(self, x):  # 如果shortcut并且输入输出通道相同则跳层相加
        return x + self.cv2(self.cv1(x)) if self.add else self.cv2(self.cv1(x))


class BottleneckCSP(nn.Module):  # 5.0模型没用这个, 和C3区别在于 C3 cat后一个卷积,这个cat后BN激活再卷积
    # CSP Bottleneck https://github.com/WongKinYiu/CrossStagePartialNetworks
    def __init__(self, c1, c2, n=1, shortcut=True, g=1, e=0.5):  # ch_in, ch_out, number, shortcut, groups, expansion
        super(BottleneckCSP, self).__init__()
        c_ = int(c2 * e)  # hidden channels
        self.cv1 = Conv(c1, c_, 1, 1)
        self.cv2 = nn.Conv2d(c1, c_, 1, 1, bias=False)
        self.cv3 = nn.Conv2d(c_, c_, 1, 1, bias=False)
        self.cv4 = Conv(2 * c_, c2, 1, 1)
        self.bn = nn.BatchNorm2d(2 * c_)  # applied to cat(cv2, cv3)
        self.act = nn.LeakyReLU(0.1, inplace=True)
        self.m = nn.Sequential(*[Bottleneck(c_, c_, shortcut, g, e=1.0) for _ in range(n)])

    def forward(self, x):
        y1 = self.cv3(self.m(self.cv1(x)))
        y2 = self.cv2(x)
        return self.cv4(self.act(self.bn(torch.cat((y1, y2), dim=1))))


class C3(nn.Module):  # 5.0版本模型backbone和head用的都是这个
    # CSP Bottleneck with 3 convolutions
    def __init__(self, c1, c2, n=1, shortcut=True, g=1, e=0.5):  # ch_in, ch_out, number, shortcut, groups, expansion
        super(C3, self).__init__()
        c_ = int(c2 * e)  # hidden channels
        self.cv1 = Conv(c1, c_, 1, 1)
        self.cv2 = Conv(c1, c_, 1, 1)
        self.cv3 = Conv(2 * c_, c2, 1)  # act=FReLU(c2)
        self.m = nn.Sequential(*[Bottleneck(c_, c_, shortcut, g, e=1.0) for _ in range(n)])  # n个残差组件(Bottleneck)
        # self.m = nn.Sequential(*[CrossConv(c_, c_, 3, 1, g, 1.0, shortcut) for _ in range(n)])

    def forward(self, x):
        return self.cv3(torch.cat((self.m(self.cv1(x)), self.cv2(x)), dim=1))


class C3SPP(nn.Module):  
    def __init__(self, c1, c2, k=(5, 9, 13), g=1, e=0.5):  # ch_in, ch_out, number, shortcut, groups, expansion
        super(C3SPP, self).__init__()
        c_ = int(c1 * e)  # hidden channels
        self.cv1 = Conv(c1, c_, 1, 1)
        self.cv2 = Conv(c1, c_, 1, 1)
        self.cv3 = Conv(c_ + int(c_*1.5), c2, 1)  # act=FReLU(c2)
        self.m = SPP(c_, int(c_*1.5), k=k)
        # self.m = nn.Sequential(*[CrossConv(c_, c_, 3, 1, g, 1.0, shortcut) for _ in range(n)])
    def forward(self, x):
        return self.cv3(torch.cat((self.m(self.cv1(x)), self.cv2(x)), dim=1))


class C3TR(C3):
    # C3 module with TransformerBlock()
    def __init__(self, c1, c2, n=1, shortcut=True, g=1, e=0.5):
        super().__init__(c1, c2, n, shortcut, g, e)
        c_ = int(c2 * e)
        self.m = TransformerBlock(c_, c_, 4, n)


class SPP(nn.Module):
    # Spatial pyramid pooling layer used in YOLOv3-SPP # ModuleLis容器多分支实现SPP
    def __init__(self, c1, c2, k=(5, 9, 13)):
        super(SPP, self).__init__()
        c_ = c1 // 2  # hidden channels
        self.cv1 = Conv(c1, c_, 1, 1)  # 输入卷一次
        self.cv2 = Conv(c_ * (len(k) + 1), c2, 1, 1)  # 输出卷一次(输入通道:SPP的len(k)个尺度cat后加输入)
        self.m = nn.ModuleList([nn.MaxPool2d(kernel_size=x, stride=1, padding=x // 2) for x in k])

    def forward(self, x):
        x = self.cv1(x)
        return self.cv2(torch.cat([x] + [m(x) for m in self.m], 1))


class Attention(nn.Module):
    def __init__(self, chan, reduction=1):
        super(Attention, self).__init__()
        if reduction > 1:
            self.W =  nn.Sequential(nn.AdaptiveAvgPool2d(1), 
                                    Conv(chan, chan//reduction, k=1, s=1), 
                                    Conv(chan//reduction, chan, k=1, s=1, act=False),                                
                                    nn.Sigmoid()
                                    )
        else:
            self.W =  nn.Sequential(nn.AdaptiveAvgPool2d(1), 
                                    Conv(chan, chan, k=1, s=1, act=False),                                
                                    nn.Sigmoid()
                                    )
    def forward(self, x):
        return x * self.W(x)


class ARM(nn.Module):   # AttentionRefinementModule
    def __init__(self, in_chan, out_chan, *args, **kwargs):
        super(ARM, self).__init__()
        self.conv = Conv(in_chan, out_chan, k=3, s=1, p=None)  #　Conv 自动padding
        self.channel_attention = nn.Sequential(nn.AdaptiveAvgPool2d(1),  # ARM的SE带bn不带act
                                               Conv(out_chan, out_chan, k=1, s=1,act=False),   # 注意ARM的SE处用了BN，FFM没用，SE用了BN的模型training时不支持单个样本，对应改了两处，一是yolo.py构造好跑一次改成了(2,3,256,256)
                                               nn.Sigmoid()                 # 二是train.py的batch开头加了一句单样本时候continue(分割loader容易加droplast，但是检测loader出现地方太多没分mode不好改)
                                               )            

    def forward(self, x):
        feat = self.conv(x)  # 先3*3卷积一次
        atten = self.channel_attention(feat)  # SE
        return torch.mul(feat, atten)
            

class FFM(nn.Module):  # FeatureFusionModule  reduction用来控制瓶颈结构
    def __init__(self, in_chan, out_chan, reduction=1, is_cat=True, k=1):
        super(FFM, self).__init__()
        self.convblk = Conv(in_chan, out_chan, k=k, s=1, p=None)  ## 注意力处用了１＊１瓶颈，两个卷积都不带bn,一个带普通激活，一个sigmoid
        self.channel_attention = nn.Sequential(nn.AdaptiveAvgPool2d(1),
                                               nn.Conv2d(out_chan, out_chan//reduction,
                                                         kernel_size = 1, stride = 1, padding = 0, bias = False),
                                               nn.SiLU(inplace=True),
                                               nn.Conv2d(out_chan//reduction, out_chan,
                                                         kernel_size = 1, stride = 1, padding = 0, bias = False),
                                               nn.Sigmoid(),
                                            )
        self.is_cat = is_cat

    def forward(self, fspfcp):  #空间, 语义两个张量用[]包裹送入模块，为了方便Sequential
        fcat = torch.cat(fspfcp, dim=1) if self.is_cat else fspfcp
        feat = self.convblk(fcat)
        atten = self.channel_attention(feat)
        feat_atten = torch.mul(feat, atten)
        feat_out = feat_atten + feat
        return feat_out


class ASPP(nn.Module):  # ASPP，原版没有hid，为了灵活性方便砍通道增加hid，hid和out一样就是原版
    def __init__(self, in_planes, out_planes, d=[3, 6, 9], has_globel=True, map_reduce=4):
        super(ASPP, self).__init__()
        self.has_globel = has_globel
        self.hid = in_planes//map_reduce

        self.branch0 = nn.Sequential(
                Conv(in_planes, self.hid, k=1, s=1),
                )
        self.branch1 = nn.Sequential(
                nn.Conv2d(in_planes, self.hid, kernel_size=3, stride=1, padding=d[0], dilation=d[0], bias=False),
                nn.BatchNorm2d(self.hid),
                nn.SiLU()    
                )
        self.branch2 = nn.Sequential(
                nn.Conv2d(in_planes, self.hid, kernel_size=3, stride=1, padding=d[1], dilation=d[1], bias=False),
                nn.BatchNorm2d(self.hid),
                nn.SiLU()                    
                )
        self.branch3 = nn.Sequential(
                nn.Conv2d(in_planes, self.hid, kernel_size=3, stride=1, padding=d[2], dilation=d[2], bias=False),
                nn.BatchNorm2d(self.hid),
                nn.SiLU()    
                )
        if self.has_globel:
            self.branch4 = nn.Sequential(
                nn.AdaptiveAvgPool2d(1),
                Conv(in_planes, self.hid, k=1),
                )
        self.ConvLinear = Conv(int(5*self.hid) if has_globel else int(4*self.hid), out_planes, k=1, s=1)

    def forward(self, x):
        x0 = self.branch0(x)
        x1 = self.branch1(x)
        x2 = self.branch2(x)
        x3 = self.branch3(x)
        if not self.has_globel:
            out = self.ConvLinear(torch.cat([x0,x1,x2,x3],1))
            return out
        else:
            x4 = F.interpolate(self.branch4(x), (x.shape[2], x.shape[3]), mode='nearest')  # 全局
            out = self.ConvLinear(torch.cat([x0,x1,x2,x3,x4],1))
            return out


class GhostConv(nn.Module):
    def __init__(self, c1, c2, k=1, s=1, g=1, act=True):  # ch_in, ch_out, kernel, stride, groups
        super(GhostConv, self).__init__()
        c_ = c2 // 2  # hidden channels
        self.cv1 = Conv(c1, c_, k, s, None, g, act)
        self.cv2 = Conv(c_, c_, 5, 1, None, c_, act)

    def forward(self, x):
        y = self.cv1(x)
        return torch.cat([y, self.cv2(y)], 1)


class GhostBottleneck(nn.Module):
    def __init__(self, c1, c2, k=3, s=1):
        super(GhostBottleneck, self).__init__()
        c_ = c2 // 2
        self.conv = nn.Sequential(GhostConv(c1, c_, 1, 1),  # pw
                                  DWConv(c_, c_, k, s, act=False) if s == 2 else nn.Identity(),
                                  GhostConv(c_, c2, 1, 1, act=False))
        self.shortcut = nn.Sequential(DWConv(c1, c1, k, s, act=False),
                                      Conv(c1, c2, 1, 1, act=False)) if s == 2 else nn.Identity()
    def forward(self, x):
        return self.conv(x) + self.shortcut(x)


class ghostC3(nn.Module):
    # CSP Bottleneck with 3 convolutions
    def __init__(self, c1, c2, n=1, shortcut=True, g=1, e=0.5):  # ch_in, ch_out, number, shortcut, groups, expansion
        super(ghostC3, self).__init__()
        c_ = int(c2 * e)  # hidden channels
        self.cv1 = Conv(c1, c_, 1, 1)
        self.cv2 = Conv(c1, c_, 1, 1)
        self.cv3 = Conv(2 * c_, c2, 1)  # act=FReLU(c2)
        # self.m = nn.Sequential(*[seGhostBottleneck(c_, c_, shortcut) for _ in range(n)])
        self.m = nn.Sequential(*[GhostBottleneck(c_, c_, shortcut) for _ in range(n)])
        # self.m = nn.Sequential(*[CrossConv(c_, c_, 3, 1, g, 1.0, shortcut) for _ in range(n)])

    def forward(self, x):
        return self.cv3(torch.cat((self.m(self.cv1(x)), self.cv2(x)), dim=1))

class ASPPs(nn.Module):  # 空洞卷积前先用1*1砍通道到目标（即相比上面版本空洞卷积的输入通道减少，一个1*1统一砍通道试过效果不好，每个分支1*1独立,1*1分支改3*3）
    def __init__(self, in_planes, out_planes, d=[3, 6, 9], has_globel=True, map_reduce=4):
        super(ASPPs, self).__init__()
        self.has_globel = has_globel
        self.hid = in_planes//map_reduce

        self.branch0 = nn.Sequential(
                Conv(in_planes, self.hid, k=1),
                Conv(self.hid, self.hid, k=3, s=1),
                )
        self.branch1 = nn.Sequential(
                Conv(in_planes, self.hid, k=1),
                nn.Conv2d(self.hid, self.hid, kernel_size=3, stride=1, padding=d[0], dilation=d[0], bias=False),
                nn.BatchNorm2d(self.hid),
                nn.SiLU()    
                )
        self.branch2 = nn.Sequential(
                Conv(in_planes, self.hid, k=1),    
                nn.Conv2d(self.hid, self.hid, kernel_size=3, stride=1, padding=d[1], dilation=d[1], bias=False),
                nn.BatchNorm2d(self.hid),
                nn.SiLU()                    
                )
        self.branch3 = nn.Sequential(
                Conv(in_planes, self.hid, k=1),
                nn.Conv2d(self.hid, self.hid, kernel_size=3, stride=1, padding=d[2], dilation=d[2], bias=False),
                nn.BatchNorm2d(self.hid),
                nn.SiLU()    
                )
        if self.has_globel:
            self.branch4 = nn.Sequential(
                nn.AdaptiveAvgPool2d(1),
                Conv(in_planes, self.hid, k=1),
                )
        self.ConvLinear = Conv(int(5*self.hid) if has_globel else int(4*self.hid), out_planes, k=1, s=1)

    def forward(self, x):
        x0 = self.branch0(x)
        x1 = self.branch1(x)
        x2 = self.branch2(x)
        x3 = self.branch3(x)
        if not self.has_globel:
            out = self.ConvLinear(torch.cat([x0,x1,x2,x3],1))
            return out
        else:
            x4 = F.interpolate(self.branch4(x), (x.shape[2], x.shape[3]), mode='nearest')  # 全局
            out = self.ConvLinear(torch.cat([x0,x1,x2,x3,x4],1))
            return out


class DAPPM(nn.Module):
    """
    https://github.com/ydhongHIT/DDRNet，只换了激活函数，原仓库代码每个Block里Conv,BN,Activation的顺序写法很非主流,这种非主流写法应该也是考虑了两个层相加后再进行BN和激活
    使用注意，若遵照原作者用法，1、此模块前一个Block只Conv，不BN和激活（因为每个scale pooling后BN和激活）；
                           2、此模块后一个Block先BN和激活再接其他卷积层（模块结束后与高分辨率相加后统一BN和激活，与之相加的高分辨率的上一Block最后也不带BN和激活）
    """
    def __init__(self, inplanes, branch_planes, outplanes):
        super(DAPPM, self).__init__()
        self.scale1 = nn.Sequential(nn.AvgPool2d(kernel_size=5, stride=2, padding=2),
                                    nn.BatchNorm2d(inplanes),
                                    nn.SiLU(inplace=True),
                                    nn.Conv2d(inplanes, branch_planes, kernel_size=1, bias=False),
                                    )
        self.scale2 = nn.Sequential(nn.AvgPool2d(kernel_size=9, stride=4, padding=4),
                                    nn.BatchNorm2d(inplanes),
                                    nn.SiLU(inplace=True),
                                    nn.Conv2d(inplanes, branch_planes, kernel_size=1, bias=False),
                                    )
        self.scale3 = nn.Sequential(nn.AvgPool2d(kernel_size=17, stride=8, padding=8),
                                    nn.BatchNorm2d(inplanes),
                                    nn.SiLU(inplace=True),
                                    nn.Conv2d(inplanes, branch_planes, kernel_size=1, bias=False),
                                    )
        self.scale4 = nn.Sequential(nn.AdaptiveAvgPool2d((1, 1)),
                                    nn.BatchNorm2d(inplanes),
                                    nn.SiLU(inplace=True),
                                    nn.Conv2d(inplanes, branch_planes, kernel_size=1, bias=False),
                                    )
        self.scale0 = nn.Sequential(
                                    nn.BatchNorm2d(inplanes),
                                    nn.SiLU(inplace=True),
                                    nn.Conv2d(inplanes, branch_planes, kernel_size=1, bias=False),
                                    )
        self.process1 = nn.Sequential(
                                    nn.BatchNorm2d(branch_planes),
                                    nn.SiLU(inplace=True),
                                    nn.Conv2d(branch_planes, branch_planes, kernel_size=3, padding=1, bias=False),
                                    )
        self.process2 = nn.Sequential(
                                    nn.BatchNorm2d(branch_planes),
                                    nn.SiLU(inplace=True),
                                    nn.Conv2d(branch_planes, branch_planes, kernel_size=3, padding=1, bias=False),
                                    )
        self.process3 = nn.Sequential(
                                    nn.BatchNorm2d(branch_planes),
                                    nn.SiLU(inplace=True),
                                    nn.Conv2d(branch_planes, branch_planes, kernel_size=3, padding=1, bias=False),
                                    )
        self.process4 = nn.Sequential(
                                    nn.BatchNorm2d(branch_planes),
                                    nn.SiLU(inplace=True),
                                    nn.Conv2d(branch_planes, branch_planes, kernel_size=3, padding=1, bias=False),
                                    )        
        self.compression = nn.Sequential(
                                    nn.BatchNorm2d(branch_planes * 5),
                                    nn.SiLU(inplace=True),
                                    nn.Conv2d(branch_planes * 5, outplanes, kernel_size=1, bias=False),
                                    )
        self.shortcut = nn.Sequential(
                                    nn.BatchNorm2d(inplanes),
                                    nn.SiLU(inplace=True),
                                    nn.Conv2d(inplanes, outplanes, kernel_size=1, bias=False),
                                    )

    def forward(self, x):
        # x = self.downsample(x)
        width = x.shape[-1]
        height = x.shape[-2]        
        x_list = []

        x_list.append(self.scale0(x))
        x_list.append(self.process1((F.interpolate(self.scale1(x),
                        size=[height, width],
                        mode='bilinear', align_corners=True)+x_list[0])))
        x_list.append((self.process2((F.interpolate(self.scale2(x),
                        size=[height, width],
                        mode='bilinear', align_corners=True)+x_list[1]))))
        x_list.append(self.process3((F.interpolate(self.scale3(x),
                        size=[height, width],
                        mode='bilinear', align_corners=True)+x_list[2])))
        x_list.append(self.process4((F.interpolate(self.scale4(x),
                        size=[height, width],
                        mode='bilinear', align_corners=True)+x_list[3])))
       
        out = self.compression(torch.cat(x_list, 1)) + self.shortcut(x)
        return out 


# 和ASPPs类似(初衷都是为了砍ASPP计算量，这个模块砍中间和输入通道增加3*3卷积补偿;ASPPs砍中间和输入通道，没有多的操作，同延时下可以少砍一点)
class RFB1(nn.Module):  # 魔改ASPP和RFB,这个模块其实长得更像ASPP,相比RFB少shortcut,３＊３没有宽高分离,d没有按照RFB设置;相比ASPP多了1*1砍输入通道和3*3卷积
    def __init__(self, in_planes, out_planes, map_reduce=4, d=[3, 5, 7], has_globel=False):
        super(RFB1, self).__init__()
        self.out_channels = out_planes
        self.has_globel = has_globel
        inter_planes = in_planes // map_reduce

        self.branch0 = nn.Sequential(
                Conv(in_planes, inter_planes, k=1, s=1),
                Conv(inter_planes, inter_planes, k=3, s=1)
                )
        self.branch1 = nn.Sequential(
                Conv(in_planes, inter_planes, k=1, s=1),
                Conv(inter_planes, inter_planes, k=3, s=1),
                nn.Conv2d(inter_planes, inter_planes, kernel_size=3, stride=1, padding=d[0], dilation=d[0], bias=False),
                nn.BatchNorm2d(inter_planes),
                nn.SiLU()    
                )
        self.branch2 = nn.Sequential(
                Conv(in_planes, inter_planes, k=1, s=1),
                Conv(inter_planes, inter_planes, k=3, s=1),
                nn.Conv2d(inter_planes, inter_planes, kernel_size=3, stride=1, padding=d[1], dilation=d[1], bias=False),
                nn.BatchNorm2d(inter_planes),
                nn.SiLU()                    
                )
        self.branch3 = nn.Sequential(
                Conv(in_planes, inter_planes, k=1, s=1),
                Conv(inter_planes, inter_planes, k=5, s=1),
                nn.Conv2d(inter_planes, inter_planes, kernel_size=3, stride=1, padding=d[2], dilation=d[2], bias=False),
                nn.BatchNorm2d(inter_planes),
                nn.SiLU()    
                )
        if self.has_globel:
            self.branch4 = nn.Sequential(
                nn.AdaptiveAvgPool2d(1),
                Conv(in_planes, inter_planes, k=1),
                )
        self.Fusion = Conv(int(5*inter_planes) if has_globel else int(4*inter_planes), out_planes, k=1, s=1)

    def forward(self, x):
        x0 = self.branch0(x)
        x1 = self.branch1(x)
        x2 = self.branch2(x)
        x3 = self.branch3(x)
        if not self.has_globel:
            out = self.Fusion(torch.cat([x0,x1,x2,x3], 1))
            return out
        else:
            x4 = F.interpolate(self.branch4(x), (x.shape[2], x.shape[3]), mode='nearest')  # 全局
            out = self.Fusion(torch.cat([x0,x1,x2,x3,x4],1))
            return out


class RFB2(nn.Module):  # 魔改模块,除了历史遗留(改完训练模型精度不错，不想改名重训)名字叫RFB，其实和RFB没啥关系了(参考deeplabv3的反面级联结构，也有点像CSP，由于是级联，d设置参考论文HDC避免网格效应)实验效果不错，能满足较好非线性、扩大感受野、多尺度融合的初衷(在bise中单个精度和多个其他模块组合差不多，速度和C3相近比ASPP之类的快)
    def __init__(self, in_planes, out_planes, map_reduce=4, d=[2, 3], has_globel=False):  # 第一个3*3的d相当于1，典型的设置1,2,3; 1,2,5; 1,3,5
        super(RFB2, self).__init__()
        self.out_channels = out_planes
        self.has_globel = has_globel
        inter_planes = in_planes // map_reduce

        self.branch0 = nn.Sequential(
                Conv(in_planes, inter_planes, k=1, s=1),
                Conv(inter_planes, inter_planes, k=3, s=1)
                )
        self.branch1 = nn.Sequential(
                nn.Conv2d(inter_planes, inter_planes, kernel_size=3, stride=1, padding=d[0], dilation=d[0], bias=False),
                nn.BatchNorm2d(inter_planes),
                nn.SiLU()    
                )
        self.branch2 = nn.Sequential(
                nn.Conv2d(inter_planes, inter_planes, kernel_size=3, stride=1, padding=d[1], dilation=d[1], bias=False),
                nn.BatchNorm2d(inter_planes),
                nn.SiLU()                    
                )
        self.branch3 = nn.Sequential(
                Conv(in_planes, inter_planes, k=1, s=1),  
                )
        if self.has_globel:
            self.branch4 = nn.Sequential(
                nn.AdaptiveAvgPool2d(1),
                Conv(inter_planes, inter_planes, k=1),
                )
        self.ConvLinear = Conv(int(5*inter_planes) if has_globel else int(4*inter_planes), out_planes, k=1, s=1)

    def forward(self, x):  # 思路就是rate逐渐递进的空洞卷积连续卷扩大感受野避免使用rate太大的卷积(级联注意rate要满足HDC公式且不应该有非1公倍数，空洞卷积网格效应)，多个并联获取多尺度特征
        x3 = self.branch3(x)  # １＊１是独立的　类似C3，区别在于全部都会cat
        x0 = self.branch0(x)
        x1 = self.branch1(x0)
        x2 = self.branch2(x1)
        if not self.has_globel:
            out = self.ConvLinear(torch.cat([x0,x1,x2,x3],1))
        else:
            x4 = F.interpolate(self.branch4(x2), (x.shape[2], x.shape[3]), mode='nearest')  # 全局
            out = self.ConvLinear(torch.cat([x0,x1,x2,x3,x4],1))
        return out


class PyramidPooling(nn.Module):
    """
    Reference:
        Zhao, Hengshuang, et al. *"Pyramid scene parsing network."*
    """
    def __init__(self, in_channels, k=[1, 2, 3, 6]):
        super(PyramidPooling, self).__init__()
        self.pool1 = nn.AdaptiveAvgPool2d(k[0])
        self.pool2 = nn.AdaptiveAvgPool2d(k[1])
        self.pool3 = nn.AdaptiveAvgPool2d(k[2])
        self.pool4 = nn.AdaptiveAvgPool2d(k[3])

        out_channels = in_channels//4
        self.conv1 = Conv(in_channels, out_channels, k=1)
        self.conv2 = Conv(in_channels, out_channels, k=1)
        self.conv3 = Conv(in_channels, out_channels, k=1)
        self.conv4 = Conv(in_channels, out_channels, k=1)

    def forward(self, x):
        _, _, h, w = x.size()
        feat1 = F.interpolate(self.conv1(self.pool1(x)), (h, w), mode='bilinear', align_corners=True)
        feat2 = F.interpolate(self.conv2(self.pool2(x)), (h, w), mode='bilinear', align_corners=True)
        feat3 = F.interpolate(self.conv3(self.pool3(x)), (h, w), mode='bilinear', align_corners=True)
        feat4 = F.interpolate(self.conv4(self.pool4(x)), (h, w), mode='bilinear', align_corners=True)

        return torch.cat((x, feat1, feat2, feat3, feat4, ), 1)


class Focus(nn.Module):  # 卷积复杂度O(W*H*C_in*C_out)此操作使WH减半,后续C_in翻4倍, 把宽高信息整合到通道维度上,
    # Focus wh information into c-space  # 相同下采样条件下计算量会减小,　后面Contract, Expand用不同的方法实现同样的目的
    def __init__(self, c1, c2, k=1, s=1, p=None, g=1, act=True):  # ch_in, ch_out, kernel, stride, padding, groups
        super(Focus, self).__init__()
        self.conv = Conv(c1 * 4, c2, k, s, p, g, act)
        # self.contract = Contract(gain=2)

    def forward(self, x):  # x(b,c,w,h) -> y(b,4c,w/2,h/2)
        return self.conv(torch.cat([x[..., ::2, ::2], x[..., 1::2, ::2], x[..., ::2, 1::2], x[..., 1::2, 1::2]], 1))
        # return self.conv(self.contract(x))


class Contract(nn.Module):
    # Contract width-height into channels, i.e. x(1,64,80,80) to x(1,256,40,40)
    def __init__(self, gain=2):
        super().__init__()
        self.gain = gain

    def forward(self, x):
        N, C, H, W = x.size()  # assert (H / s == 0) and (W / s == 0), 'Indivisible gain'
        s = self.gain
        x = x.view(N, C, H // s, s, W // s, s)  # x(1,64,40,2,40,2)
        x = x.permute(0, 3, 5, 1, 2, 4).contiguous()  # x(1,2,2,64,40,40)
        return x.view(N, C * s * s, H // s, W // s)  # x(1,256,40,40)


class Expand(nn.Module):
    # Expand channels into width-height, i.e. x(1,64,80,80) to x(1,16,160,160)
    def __init__(self, gain=2):
        super().__init__()
        self.gain = gain

    def forward(self, x):
        N, C, H, W = x.size()  # assert C / s ** 2 == 0, 'Indivisible gain'
        s = self.gain
        x = x.view(N, s, s, C // s ** 2, H, W)  # x(1,2,2,16,80,80)
        x = x.permute(0, 3, 4, 1, 5, 2).contiguous()  # x(1,16,80,2,80,2)
        return x.view(N, C // s ** 2, H * s, W * s)  # x(1,16,160,160)


class Concat(nn.Module):  # 用nn.Module包装了cat方法
    # Concatenate a list of tensors along dimension
    def __init__(self, dimension=1):
        super(Concat, self).__init__()
        self.d = dimension

    def forward(self, x):
        return torch.cat(x, self.d)


class NMS(nn.Module):  # 用nn.Module包装了nms函数
    # Non-Maximum Suppression (NMS) module
    conf = 0.25  # confidence threshold
    iou = 0.45  # IoU threshold
    classes = None  # (optional list) filter by class

    def __init__(self):
        super(NMS, self).__init__()

    def forward(self, x):
        return non_max_suppression(x[0], conf_thres=self.conf, iou_thres=self.iou, classes=self.classes)


class autoShape(nn.Module):
    # input-robust model wrapper for passing cv2/np/PIL/torch inputs. Includes preprocessing, inference and NMS
    conf = 0.25  # NMS confidence threshold
    iou = 0.45  # NMS IoU threshold
    classes = None  # (optional list) filter by class

    def __init__(self, model):
        super(autoShape, self).__init__()
        self.model = model.eval()

    def autoshape(self):
        print('autoShape already enabled, skipping... ')  # model already converted to model.autoshape()
        return self

    @torch.no_grad()
    def forward(self, imgs, size=640, augment=False, profile=False):
        # Inference from various sources. For height=640, width=1280, RGB images example inputs are:
        #   filename:   imgs = 'data/samples/zidane.jpg'
        #   URI:             = 'https://github.com/ultralytics/yolov5/releases/download/v1.0/zidane.jpg'
        #   OpenCV:          = cv2.imread('image.jpg')[:,:,::-1]  # HWC BGR to RGB x(640,1280,3)
        #   PIL:             = Image.open('image.jpg')  # HWC x(640,1280,3)
        #   numpy:           = np.zeros((640,1280,3))  # HWC
        #   torch:           = torch.zeros(16,3,320,640)  # BCHW (scaled to size=640, 0-1 values)
        #   multiple:        = [Image.open('image1.jpg'), Image.open('image2.jpg'), ...]  # list of images

        t = [time_synchronized()]
        p = next(self.model.parameters())  # for device and type
        if isinstance(imgs, torch.Tensor):  # torch
            with amp.autocast(enabled=p.device.type != 'cpu'):
                return self.model(imgs.to(p.device).type_as(p), augment, profile)  # inference

        # Pre-process
        n, imgs = (len(imgs), imgs) if isinstance(imgs, list) else (1, [imgs])  # number of images, list of images
        shape0, shape1, files = [], [], []  # image and inference shapes, filenames
        for i, im in enumerate(imgs):
            f = f'image{i}'  # filename
            if isinstance(im, str):  # filename or uri
                im, f = np.asarray(Image.open(requests.get(im, stream=True).raw if im.startswith('http') else im)), im
            elif isinstance(im, Image.Image):  # PIL Image
                im, f = np.asarray(im), getattr(im, 'filename', f) or f
            files.append(Path(f).with_suffix('.jpg').name)
            if im.shape[0] < 5:  # image in CHW
                im = im.transpose((1, 2, 0))  # reverse dataloader .transpose(2, 0, 1)
            im = im[:, :, :3] if im.ndim == 3 else np.tile(im[:, :, None], 3)  # enforce 3ch input
            s = im.shape[:2]  # HWC
            shape0.append(s)  # image shape
            g = (size / max(s))  # gain
            shape1.append([y * g for y in s])
            imgs[i] = im  # update
        shape1 = [make_divisible(x, int(self.stride.max())) for x in np.stack(shape1, 0).max(0)]  # inference shape
        x = [letterbox(im, new_shape=shape1, auto=False)[0] for im in imgs]  # pad
        x = np.stack(x, 0) if n > 1 else x[0][None]  # stack
        x = np.ascontiguousarray(x.transpose((0, 3, 1, 2)))  # BHWC to BCHW
        x = torch.from_numpy(x).to(p.device).type_as(p) / 255.  # uint8 to fp16/32
        t.append(time_synchronized())

        with amp.autocast(enabled=p.device.type != 'cpu'):
            # Inference
            y = self.model(x, augment, profile)[0]  # forward
            t.append(time_synchronized())

            # Post-process
            y = non_max_suppression(y, conf_thres=self.conf, iou_thres=self.iou, classes=self.classes)  # NMS
            for i in range(n):
                scale_coords(shape1, y[i][:, :4], shape0[i])

            t.append(time_synchronized())
            return Detections(imgs, y, files, t, self.names, x.shape)


class Detections:  # 类用于模型inference结束后输入输出的后处理(赋予类名,打印,显示,保存)
    # detections class for YOLOv5 inference results
    def __init__(self, imgs, pred, files, times=None, names=None, shape=None):
        super(Detections, self).__init__()
        d = pred[0].device  # device
        gn = [torch.tensor([*[im.shape[i] for i in [1, 0, 1, 0]], 1., 1.], device=d) for im in imgs]  # normalizations
        self.imgs = imgs  # list of images as numpy arrays
        self.pred = pred  # list of tensors pred[0] = (xyxy, conf, cls)
        self.names = names  # class names
        self.files = files  # image filenames
        self.xyxy = pred  # xyxy pixels
        self.xywh = [xyxy2xywh(x) for x in pred]  # xywh pixels
        self.xyxyn = [x / g for x, g in zip(self.xyxy, gn)]  # xyxy normalized
        self.xywhn = [x / g for x, g in zip(self.xywh, gn)]  # xywh normalized
        self.n = len(self.pred)  # number of images (batch size)
        self.t = tuple((times[i + 1] - times[i]) * 1000 / self.n for i in range(3))  # timestamps (ms)
        self.s = shape  # inference BCHW shape

    def display(self, pprint=False, show=False, save=False, render=False, save_dir=''):
        colors = color_list()
        for i, (img, pred) in enumerate(zip(self.imgs, self.pred)):
            str = f'image {i + 1}/{len(self.pred)}: {img.shape[0]}x{img.shape[1]} '
            if pred is not None:
                for c in pred[:, -1].unique():
                    n = (pred[:, -1] == c).sum()  # detections per class
                    str += f"{n} {self.names[int(c)]}{'s' * (n > 1)}, "  # add to string
                if show or save or render:
                    for *box, conf, cls in pred:  # xyxy, confidence, class
                        label = f'{self.names[int(cls)]} {conf:.2f}'
                        plot_one_box(box, img, label=label, color=colors[int(cls) % 10])
            img = Image.fromarray(img.astype(np.uint8)) if isinstance(img, np.ndarray) else img  # from np
            if pprint:
                print(str.rstrip(', '))
            if show:
                img.show(self.files[i])  # show
            if save:
                f = self.files[i]
                img.save(Path(save_dir) / f)  # save
                print(f"{'Saved' * (i == 0)} {f}", end=',' if i < self.n - 1 else f' to {save_dir}\n')
            if render:
                self.imgs[i] = np.asarray(img)

    def print(self):
        self.display(pprint=True)  # print results
        print(f'Speed: %.1fms pre-process, %.1fms inference, %.1fms NMS per image at shape {tuple(self.s)}' % self.t)

    def show(self):
        self.display(show=True)  # show results

    def save(self, save_dir='runs/hub/exp'):
        save_dir = increment_path(save_dir, exist_ok=save_dir != 'runs/hub/exp')  # increment save_dir
        Path(save_dir).mkdir(parents=True, exist_ok=True)
        self.display(save=True, save_dir=save_dir)  # save results

    def render(self):
        self.display(render=True)  # render results
        return self.imgs

    def pandas(self):
        # return detections as pandas DataFrames, i.e. print(results.pandas().xyxy[0])
        new = copy(self)  # return copy
        ca = 'xmin', 'ymin', 'xmax', 'ymax', 'confidence', 'class', 'name'  # xyxy columns
        cb = 'xcenter', 'ycenter', 'width', 'height', 'confidence', 'class', 'name'  # xywh columns
        for k, c in zip(['xyxy', 'xyxyn', 'xywh', 'xywhn'], [ca, ca, cb, cb]):
            a = [[x[:5] + [int(x[5]), self.names[int(x[5])]] for x in x.tolist()] for x in getattr(self, k)]  # update
            setattr(new, k, [pd.DataFrame(x, columns=c) for x in a])
        return new

    def tolist(self):
        # return a list of Detections objects, i.e. 'for result in results.tolist():'
        x = [Detections([self.imgs[i]], [self.pred[i]], self.names, self.s) for i in range(self.n)]
        for d in x:
            for k in ['imgs', 'pred', 'xyxy', 'xyxyn', 'xywh', 'xywhn']:
                setattr(d, k, getattr(d, k)[0])  # pop out of list
        return x

    def __len__(self):
        return self.n


class Classify(nn.Module):  # 常用全卷积分类头, 全局平均池化后1x1卷积再展平
    # Classification head, i.e. x(b,c1,20,20) to x(b,c2)  # 把层封装成nn.Module并且支持列表多输入
    def __init__(self, c1, c2, k=1, s=1, p=None, g=1):  # ch_in, ch_out, kernel, stride, padding, groups
        super(Classify, self).__init__()
        self.aap = nn.AdaptiveAvgPool2d(1)  # to x(b,c1,1,1)
        self.conv = nn.Conv2d(c1, c2, k, s, autopad(k, p), groups=g)  # to x(b,c2,1,1)
        self.flat = nn.Flatten()

    def forward(self, x):
        z = torch.cat([self.aap(y) for y in (x if isinstance(x, list) else [x])], 1)  # cat if list
        return self.flat(self.conv(z))  # flatten to x(b,c2)
