# Supplementary material for: A multitask model for realtime fish detection and segmentation based on YOLOv5
Source: PeerJ Comput Sci. 2023 Mar 10;9:e1262. doi: 10.7717/peerj-cs.1262 (PMC10280594; doi:10.7717/peerj-cs.1262)
Supplement: Supplemental Information 2 — We improve on YOLOv5 so that it can perform both object detection and semantic segmentation. [file peerj-cs-09-1262-s002.zip › our code/models/yolov5s_city_seg.yaml]

# parameters
nc: 10  # number of classes
n_segcls: 19 # 分割类别数
depth_multiple: 0.33  # model depth multiple
width_multiple: 0.50  # layer channel multiple

# anchors
anchors:
  - [10,13, 16,30, 33,23]  # P3/8
  - [30,61, 62,45, 59,119]  # P4/16
  - [116,90, 156,198, 373,326]  # P5/32

# YOLOv5 backbone
backbone:
  # [from, number, module, args]
  [[-1, 1, Focus, [64, 3]],  # 0-P1/2
   [-1, 1, Conv, [128, 3, 2]],  # 1-P2/4
   [-1, 3, C3, [128]],
   [-1, 1, Conv, [256, 3, 2]],  # 3-P3/8
   [-1, 9, C3, [256]],
   [-1, 1, Conv, [512, 3, 2]],  # 5-P4/16
   [-1, 9, C3, [512]],
   [-1, 1, Conv, [1024, 3, 2]],  # 7-P5/32
   [-1, 1, SPP, [1024, [5, 9, 13]]],
   [-1, 3, C3, [1024, False]],  # 9
  ]

# YOLOv5 head
head:
  [[-1, 1, Conv, [512, 1, 1]],
   [-1, 1, nn.Upsample, [None, 2, 'nearest']],
   [[-1, 6], 1, Concat, [1]],  # cat backbone P4  # PANet是add, yolov5是concat
   [-1, 3, C3, [512, False]],  # 13

   [-1, 1, Conv, [256, 1, 1]],
   [-1, 1, nn.Upsample, [None, 2, 'nearest']],
   [[-1, 4], 1, Concat, [1]],  # cat backbone P3
   [-1, 3, C3, [256, False]],  # 17 (P3/8-small)

   [-1, 1, Conv, [256, 3, 2]],
   [[-1, 14], 1, Concat, [1]],  # cat head P4
   [-1, 3, C3, [512, False]],  # 20 (P4/16-medium)

   [-1, 1, Conv, [512, 3, 2]],
   [[-1, 10], 1, Concat, [1]],  # cat head P5
   [-1, 3, C3, [1024, False]],  # 23 (P5/32-large)
                  #[类别/输出通道, C3的n, C3的c2, C3的shortcut(以base为例，其他头含义可能不同)] yolo.py解析代码, []内第一项必须是输出通道数
   #[[4, 19], 1, SegMaskLab, [n_segcls, 3, 256, False]],  # 语义分割头通道配置256,[]内n为３
   [[16, 19, 22], 1, SegMaskPSP, [n_segcls, 3, 256, False]],  # 语义分割头通道配置256
   #[[16, 19, 22], 1, SegMaskBiSe, [n_segcls, 3, 256, False]],  # 语义分割头通道配置无效
   #[[16], 1, SegMaskBase, [n_segcls, 3, 512, False]],  # 语义分割头通道配置512

   [[17, 20, 23], 1, Detect, [nc, anchors]],  # Detect(P3, P4, P5)  必须在最后一层, 原代码很多默认了Detect是最后, 并没有全改
  ]
