# Supplementary material for: A multitask model for realtime fish detection and segmentation based on YOLOv5
Source: PeerJ Comput Sci. 2023 Mar 10;9:e1262. doi: 10.7717/peerj-cs.1262 (PMC10280594; doi:10.7717/peerj-cs.1262)
Supplement: Supplemental Information 2 — We improve on YOLOv5 so that it can perform both object detection and semantic segmentation. [file peerj-cs-09-1262-s002.zip › our code/utils/aws/mime.sh]

# AWS EC2 instance startup 'MIME' script https://aws.amazon.com/premiumsupport/knowledge-center/execute-user-data-ec2/
# This script will run on every instance restart, not only on first start
# --- DO NOT COPY ABOVE COMMENTS WHEN PASTING INTO USERDATA ---

Content-Type: multipart/mixed; boundary="//"
MIME-Version: 1.0

--//
Content-Type: text/cloud-config; charset="us-ascii"
MIME-Version: 1.0
Content-Transfer-Encoding: 7bit
Content-Disposition: attachment; filename="cloud-config.txt"

#cloud-config
cloud_final_modules:
- [scripts-user, always]

--//
Content-Type: text/x-shellscript; charset="us-ascii"
MIME-Version: 1.0
Content-Transfer-Encoding: 7bit
Content-Disposition: attachment; filename="userdata.txt"

#!/bin/bash
# --- paste contents of userdata.sh here ---
--//
