# Supplementary material for: A multitask model for realtime fish detection and segmentation based on YOLOv5
Source: PeerJ Comput Sci. 2023 Mar 10;9:e1262. doi: 10.7717/peerj-cs.1262 (PMC10280594; doi:10.7717/peerj-cs.1262)
Supplement: Supplemental Information 2 — We improve on YOLOv5 so that it can perform both object detection and semantic segmentation. [file peerj-cs-09-1262-s002.zip › our code/utils/google_app_engine/app.yaml]

runtime: custom
env: flex

service: yolov5app

liveness_check:
  initial_delay_sec: 600

manual_scaling:
  instances: 1
resources:
  cpu: 1
  memory_gb: 4
  disk_size_gb: 20
