# Supplementary material for: A multitask model for realtime fish detection and segmentation based on YOLOv5
Source: PeerJ Comput Sci. 2023 Mar 10;9:e1262. doi: 10.7717/peerj-cs.1262 (PMC10280594; doi:10.7717/peerj-cs.1262)
Supplement: Supplemental Information 2 — We improve on YOLOv5 so that it can perform both object detection and semantic segmentation. [file peerj-cs-09-1262-s002.zip › our code/utils/google_app_engine/Dockerfile]

FROM gcr.io/google-appengine/python

# Create a virtualenv for dependencies. This isolates these packages from
# system-level packages.
# Use -p python3 or -p python3.7 to select python version. Default is version 2.
RUN virtualenv /env -p python3

# Setting these environment variables are the same as running
# source /env/bin/activate.
ENV VIRTUAL_ENV /env
ENV PATH /env/bin:$PATH

RUN apt-get update && apt-get install -y python-opencv

# Copy the application's requirements.txt and run pip to install all
# dependencies into the virtualenv.
ADD requirements.txt /app/requirements.txt
RUN pip install -r /app/requirements.txt

# Add the application source code.
ADD . /app

# Run a WSGI server to serve the application. gunicorn must be declared as
# a dependency in requirements.txt.
CMD gunicorn -b :$PORT main:app
