# Supplementary material for: A multitask model for realtime fish detection and segmentation based on YOLOv5
Source: PeerJ Comput Sci. 2023 Mar 10;9:e1262. doi: 10.7717/peerj-cs.1262 (PMC10280594; doi:10.7717/peerj-cs.1262)
Supplement: Supplemental Information 2 — We improve on YOLOv5 so that it can perform both object detection and semantic segmentation. [file peerj-cs-09-1262-s002.zip › our code/utils/google_utils.py]

# Google utils: https://cloud.google.com/storage/docs/reference/libraries

import os
import platform
import subprocess
import time
from pathlib import Path

import requests
import torch


def gsutil_getsize(url=''):
    # gs://bucket/file size https://cloud.google.com/storage/docs/gsutil/commands/du
    s = subprocess.check_output(f'gsutil du {url}', shell=True).decode('utf-8')
    return eval(s.split(' ')[0]) if len(s) else 0  # bytes


def attempt_download(file, repo='ultralytics/yolov5'):
    # Attempt file download if does not exist
    file = Path(str(file).strip().replace("'", '').lower())

    if not file.exists():
        try:
            response = requests.get(f'https://api.github.com/repos/{repo}/releases/latest').json()  # github api
            assets = [x['name'] for x in response['assets']]  # release assets, i.e. ['yolov5s.pt', 'yolov5m.pt', ...]
            tag = response['tag_name']  # i.e. 'v1.0'
        except:  # fallback plan
            assets = ['yolov5s.pt', 'yolov5m.pt', 'yolov5l.pt', 'yolov5x.pt']
            tag = subprocess.check_output('git tag', shell=True).decode().split()[-1]

        name = file.name
        if name in assets:
            msg = f'{file} missing, try downloading from https://github.com/{repo}/releases/'
            redundant = False  # second download option
            try:  # GitHub
                url = f'https://github.com/{repo}/releases/download/{tag}/{name}'
                print(f'Downloading {url} to {file}...')
                torch.hub.download_url_to_file(url, file)
                assert file.exists() and file.stat().st_size > 1E6  # check
            except Exception as e:  # GCP
                print(f'Download error: {e}')
                assert redundant, 'No secondary mirror'
                url = f'https://storage.googleapis.com/{repo}/ckpt/{name}'
                print(f'Downloading {url} to {file}...')
                os.system(f'curl -L {url} -o {file}')  # torch.hub.download_url_to_file(url, weights)
            finally:
                if not file.exists() or file.stat().st_size < 1E6:  # check
                    file.unlink(missing_ok=True)  # remove partial downloads
                    print(f'ERROR: Download failure: {msg}')
                print('')
                return


def gdrive_download(id='16TiPfZj7htmTyhntwcZyEEAejOUxuT6m', file='tmp.zip'):
    # Downloads a file from Google Drive. from yolov5.utils.google_utils import *; gdrive_download()
    t = time.time()
    file = Path(file)
    cookie = Path('cookie')  # gdrive cookie
    print(f'Downloading https://drive.google.com/uc?export=download&id={id} as {file}... ', end='')
    file.unlink(missing_ok=True)  # remove existing file
    cookie.unlink(missing_ok=True)  # remove existing cookie

    # Attempt file download
    out = "NUL" if platform.system() == "Windows" else "/dev/null"
    os.system(f'curl -c ./cookie -s -L "drive.google.com/uc?export=download&id={id}" > {out}')
    if os.path.exists('cookie'):  # large file
        s = f'curl -Lb ./cookie "drive.google.com/uc?export=download&confirm={get_token()}&id={id}" -o {file}'
    else:  # small file
        s = f'curl -s -L -o {file} "drive.google.com/uc?export=download&id={id}"'
    r = os.system(s)  # execute, capture return
    cookie.unlink(missing_ok=True)  # remove existing cookie

    # Error check
    if r != 0:
        file.unlink(missing_ok=True)  # remove partial
        print('Download error ')  # raise Exception('Download error')
        return r

    # Unzip if archive
    if file.suffix == '.zip':
        print('unzipping... ', end='')
        os.system(f'unzip -q {file}')  # unzip
        file.unlink()  # remove zip to free space

    print(f'Done ({time.time() - t:.1f}s)')
    return r


def get_token(cookie="./cookie"):
    with open(cookie) as f:
        for line in f:
            if "download" in line:
                return line.split()[-1]
    return ""

# def upload_blob(bucket_name, source_file_name, destination_blob_name):
#     # Uploads a file to a bucket
#     # https://cloud.google.com/storage/docs/uploading-objects#storage-upload-object-python
#
#     storage_client = storage.Client()
#     bucket = storage_client.get_bucket(bucket_name)
#     blob = bucket.blob(destination_blob_name)
#
#     blob.upload_from_filename(source_file_name)
#
#     print('File {} uploaded to {}.'.format(
#         source_file_name,
#         destination_blob_name))
#
#
# def download_blob(bucket_name, source_blob_name, destination_file_name):
#     # Uploads a blob from a bucket
#     storage_client = storage.Client()
#     bucket = storage_client.get_bucket(bucket_name)
#     blob = bucket.blob(source_blob_name)
#
#     blob.download_to_filename(destination_file_name)
#
#     print('Blob {} downloaded to {}.'.format(
#         source_blob_name,
#         destination_file_name))
