# Supplementary material for: A multitask model for realtime fish detection and segmentation based on YOLOv5
Source: PeerJ Comput Sci. 2023 Mar 10;9:e1262. doi: 10.7717/peerj-cs.1262 (PMC10280594; doi:10.7717/peerj-cs.1262)
Supplement: Supplemental Information 2 — We improve on YOLOv5 so that it can perform both object detection and semantic segmentation. [file peerj-cs-09-1262-s002.zip › our code/utils/torch_utils.py]

# YOLOv5 PyTorch utils

import datetime
import logging
import math
import os
import platform
import subprocess
import time
from contextlib import contextmanager
from copy import deepcopy
from pathlib import Path

import torch
import torch.backends.cudnn as cudnn
import torch.nn as nn
import torch.nn.functional as F
import torchvision

try:
    import thop  # for FLOPS computation
except ImportError:
    thop = None
logger = logging.getLogger(__name__)


@contextmanager
def torch_distributed_zero_first(local_rank: int):

    if local_rank not in [-1, 0]:
        torch.distributed.barrier()
    yield
    if local_rank == 0:
        torch.distributed.barrier()


def init_torch_seeds(seed=0):
    # Speed-reproducibility tradeoff https://pytorch.org/docs/stable/notes/randomness.html
    torch.manual_seed(seed)
    if seed == 0:  # slower, more reproducible
        cudnn.benchmark, cudnn.deterministic = False, True
    else:  # faster, less reproducible
        cudnn.benchmark, cudnn.deterministic = True, False


def date_modified(path=__file__):
    # return human-readable file modification date, i.e. '2021-3-26'
    t = datetime.datetime.fromtimestamp(Path(path).stat().st_mtime)
    return f'{t.year}-{t.month}-{t.day}'


def git_describe(path=Path(__file__).parent):  # path must be a directory
    # return human-readable git description, i.e. v5.0-5-g3e25f1e https://git-scm.com/docs/git-describe
    s = f'git -C {path} describe --tags --long --always'
    try:
        return subprocess.check_output(s, shell=True, stderr=subprocess.STDOUT).decode()[:-1]
    except subprocess.CalledProcessError as e:
        return ''  # not a git repository


def select_device(device='', batch_size=None):
    # device = 'cpu' or '0' or '0,1,2,3'
    s = f'YOLOv5 🚀 {git_describe() or date_modified()} torch {torch.__version__} '  # string
    cpu = device.lower() == 'cpu'
    if cpu:
        os.environ['CUDA_VISIBLE_DEVICES'] = '-1'  # force torch.cuda.is_available() = False
    elif device:  # non-cpu device requested 默认是GPU
        os.environ['CUDA_VISIBLE_DEVICES'] = device  # set environment variable
        assert torch.cuda.is_available(), f'CUDA unavailable, invalid device {device} requested'  # check availability

    cuda = not cpu and torch.cuda.is_available()
    if cuda:
        n = torch.cuda.device_count()
        if n > 1 and batch_size:  # check that batch_size is compatible with device_count
            assert batch_size % n == 0, f'batch-size {batch_size} not multiple of GPU count {n}'
        space = ' ' * len(s)
        for i, d in enumerate(device.split(',') if device else range(n)):
            p = torch.cuda.get_device_properties(i)
            s += f"{'' if i == 0 else space}CUDA:{d} ({p.name}, {p.total_memory / 1024 ** 2}MB)\n"  # bytes to MB
    else:
        s += 'CPU\n'

    logger.info(s.encode().decode('ascii', 'ignore') if platform.system() == 'Windows' else s)  # emoji-safe
    return torch.device('cuda:0' if cuda else 'cpu')


def time_synchronized():
    # pytorch-accurate time
    if torch.cuda.is_available():
        torch.cuda.synchronize()
    return time.time()


def profile(x, ops, n=100, device=None):
    # profile a pytorch module or list of modules. Example usage:
    #     x = torch.randn(16, 3, 640, 640)  # input
    #     m1 = lambda x: x * torch.sigmoid(x)
    #     m2 = nn.SiLU()
    #     profile(x, [m1, m2], n=100)  # profile speed over 100 iterations

    device = device or torch.device('cuda:0' if torch.cuda.is_available() else 'cpu')
    x = x.to(device)
    x.requires_grad = True
    print(torch.__version__, device.type, torch.cuda.get_device_properties(0) if device.type == 'cuda' else '')
    print(f"\n{'Params':>12s}{'GFLOPS':>12s}{'forward (ms)':>16s}{'backward (ms)':>16s}{'input':>24s}{'output':>24s}")
    for m in ops if isinstance(ops, list) else [ops]:
        m = m.to(device) if hasattr(m, 'to') else m  # device
        m = m.half() if hasattr(m, 'half') and isinstance(x, torch.Tensor) and x.dtype is torch.float16 else m  # type
        dtf, dtb, t = 0., 0., [0., 0., 0.]  # dt forward, backward
        try:
            flops = thop.profile(m, inputs=(x,), verbose=False)[0] / 1E9 * 2  # GFLOPS
        except:
            flops = 0

        for _ in range(n):
            t[0] = time_synchronized()
            y = m(x)
            t[1] = time_synchronized()
            try:
                _ = y.sum().backward()
                t[2] = time_synchronized()
            except:  # no backward method
                t[2] = float('nan')
            dtf += (t[1] - t[0]) * 1000 / n  # ms per op forward
            dtb += (t[2] - t[1]) * 1000 / n  # ms per op backward

        s_in = tuple(x.shape) if isinstance(x, torch.Tensor) else 'list'
        s_out = tuple(y.shape) if isinstance(y, torch.Tensor) else 'list'
        p = sum(list(x.numel() for x in m.parameters())) if isinstance(m, nn.Module) else 0  # parameters
        print(f'{p:12}{flops:12.4g}{dtf:16.4g}{dtb:16.4g}{str(s_in):>24s}{str(s_out):>24s}')


def is_parallel(model):
    return type(model) in (nn.parallel.DataParallel, nn.parallel.DistributedDataParallel)


def intersect_dicts(da, db, exclude=()):
    # Dictionary intersection of matching keys and shapes, omitting 'exclude' keys, using da values
    return {k: v for k, v in da.items() if k in db and not any(x in k for x in exclude) and v.shape == db[k].shape}


def initialize_weights(model):
    for m in model.modules():
        t = type(m)
        if t is nn.Conv2d:
            pass  # nn.init.kaiming_normal_(m.weight, mode='fan_out', nonlinearity='relu')
        elif t is nn.BatchNorm2d:
            m.eps = 1e-3
            m.momentum = 0.03
        elif t in [nn.Hardswish, nn.LeakyReLU, nn.ReLU, nn.ReLU6]:
            m.inplace = True


def find_modules(model, mclass=nn.Conv2d):
    # Finds layer indices matching module class 'mclass'
    return [i for i, m in enumerate(model.module_list) if isinstance(m, mclass)]


def sparsity(model):
    # Return global model sparsity
    a, b = 0., 0.
    for p in model.parameters():
        a += p.numel()
        b += (p == 0).sum()
    return b / a


def prune(model, amount=0.3):
    # Prune model to requested global sparsity
    import torch.nn.utils.prune as prune
    print('Pruning model... ', end='')
    for name, m in model.named_modules():
        if isinstance(m, nn.Conv2d):
            prune.l1_unstructured(m, name='weight', amount=amount)  # prune
            prune.remove(m, 'weight')  # make permanent
    print(' %.3g global sparsity' % sparsity(model))


def fuse_conv_and_bn(conv, bn):
    # Fuse convolution and batchnorm layers https://tehnokv.com/posts/fusing-batchnorm-and-conv/
    fusedconv = nn.Conv2d(conv.in_channels,
                          conv.out_channels,
                          kernel_size=conv.kernel_size,
                          stride=conv.stride,
                          padding=conv.padding,
                          groups=conv.groups,
                          bias=True).requires_grad_(False).to(conv.weight.device)

    # prepare filters
    w_conv = conv.weight.clone().view(conv.out_channels, -1)
    w_bn = torch.diag(bn.weight.div(torch.sqrt(bn.eps + bn.running_var)))
    fusedconv.weight.copy_(torch.mm(w_bn, w_conv).view(fusedconv.weight.shape))

    # prepare spatial bias
    b_conv = torch.zeros(conv.weight.size(0), device=conv.weight.device) if conv.bias is None else conv.bias
    b_bn = bn.bias - bn.weight.mul(bn.running_mean).div(torch.sqrt(bn.running_var + bn.eps))
    fusedconv.bias.copy_(torch.mm(w_bn, b_conv.reshape(-1, 1)).reshape(-1) + b_bn)

    return fusedconv


def model_info(model, verbose=False, img_size=640):
    # Model information. img_size may be int or list, i.e. img_size=640 or img_size=[640, 320]
    n_p = sum(x.numel() for x in model.parameters())  # number parameters
    n_g = sum(x.numel() for x in model.parameters() if x.requires_grad)  # number gradients
    if verbose:
        print('%5s %40s %9s %12s %20s %10s %10s' % ('layer', 'name', 'gradient', 'parameters', 'shape', 'mu', 'sigma'))
        for i, (name, p) in enumerate(model.named_parameters()):
            name = name.replace('module_list.', '')
            print('%5g %40s %9s %12g %20s %10.3g %10.3g' %
                  (i, name, p.requires_grad, p.numel(), list(p.shape), p.mean(), p.std()))

    try:  # FLOPS
        from thop import profile
        stride = max(int(model.stride.max()), 32) if hasattr(model, 'stride') else 32
        img = torch.zeros((1, model.yaml.get('ch', 3), stride, stride), device=next(model.parameters()).device)  # input
        flops = profile(deepcopy(model), inputs=(img,), verbose=False)[0] / 1E9 * 2  # stride GFLOPS
        img_size = img_size if isinstance(img_size, list) else [img_size, img_size]  # expand if int/float
        fs = ', %.1f GFLOPS' % (flops * img_size[0] / stride * img_size[1] / stride)  # 640x640 GFLOPS
    except (ImportError, Exception):
        fs = ''

    logger.info(f"Model Summary: {len(list(model.modules()))} layers, {n_p} parameters, {n_g} gradients{fs}")


def load_classifier(name='resnet101', n=2):
    # Loads a pretrained model reshaped to n-class output
    model = torchvision.models.__dict__[name](pretrained=True)

    # ResNet model properties
    # input_size = [3, 224, 224]
    # input_space = 'RGB'
    # input_range = [0, 1]
    # mean = [0.485, 0.456, 0.406]
    # std = [0.229, 0.224, 0.225]

    # Reshape output to n classes
    filters = model.fc.weight.shape[1]
    model.fc.bias = nn.Parameter(torch.zeros(n), requires_grad=True)
    model.fc.weight = nn.Parameter(torch.zeros(n, filters), requires_grad=True)
    model.fc.out_features = n
    return model


def scale_img(img, ratio=1.0, same_shape=False, gs=32):  # img(16,3,256,416)
    # scales img(bs,3,y,x) by ratio constrained to gs-multiple
    if ratio == 1.0:
        return img
    else:
        h, w = img.shape[2:]
        s = (int(h * ratio), int(w * ratio))  # new size
        img = F.interpolate(img, size=s, mode='bilinear', align_corners=False)  # resize
        if not same_shape:  # pad/crop img
            h, w = [math.ceil(x * ratio / gs) * gs for x in (h, w)]
        return F.pad(img, [0, w - s[1], 0, h - s[0]], value=0.447)  # value = imagenet mean


def copy_attr(a, b, include=(), exclude=()):
    # Copy attributes from b to a, options to only include [...] and to exclude [...]
    for k, v in b.__dict__.items():
        if (len(include) and k not in include) or k.startswith('_') or k in exclude:
            continue
        else:
            setattr(a, k, v)


class ModelEMA:
    def __init__(self, model, decay=0.9999, updates=0):
        # Create EMA
        self.ema = deepcopy(model.module if is_parallel(model) else model).eval()  # FP32 EMA
        # if next(model.parameters()).device.type != 'cpu':
        #     self.ema.half()  # FP16 EMA
        self.updates = updates  # number of EMA updates
        self.decay = lambda x: decay * (1 - math.exp(-x / 2000))  # decay exponential ramp (to help early epochs)
        for p in self.ema.parameters():
            p.requires_grad_(False)

    def update(self, model):
        # Update EMA parameters
        with torch.no_grad():
            self.updates += 1
            d = self.decay(self.updates)

            msd = model.module.state_dict() if is_parallel(model) else model.state_dict()  # model state_dict
            for k, v in self.ema.state_dict().items():
                if v.dtype.is_floating_point:
                    v *= d
                    v += (1. - d) * msd[k].detach()

    def update_attr(self, model, include=(), exclude=('process_group', 'reducer')):
        # Update EMA attributes
        copy_attr(self.ema, model, include, exclude)
