# Supplementary material for: A multitask model for realtime fish detection and segmentation based on YOLOv5
Source: PeerJ Comput Sci. 2023 Mar 10;9:e1262. doi: 10.7717/peerj-cs.1262 (PMC10280594; doi:10.7717/peerj-cs.1262)
Supplement: Supplemental Information 2 — We improve on YOLOv5 so that it can perform both object detection and semantic segmentation. [file peerj-cs-09-1262-s002.zip › our code/utils/wandb_logging/log_dataset.py]

import argparse

import yaml

from wandb_utils import WandbLogger

WANDB_ARTIFACT_PREFIX = 'wandb-artifact://'


def create_dataset_artifact(opt):
    with open(opt.data) as f:
        data = yaml.load(f, Loader=yaml.SafeLoader)  # data dict
    logger = WandbLogger(opt, '', None, data, job_type='Dataset Creation')


if __name__ == '__main__':
    parser = argparse.ArgumentParser()
    parser.add_argument('--data', type=str, default='data/coco128.yaml', help='data.yaml path')
    parser.add_argument('--single-cls', action='store_true', help='train as single-class dataset')
    parser.add_argument('--project', type=str, default='YOLOv5', help='name of W&B Project')
    opt = parser.parse_args()
    opt.resume = False  # Explicitly disallow resume check for dataset upload job

    create_dataset_artifact(opt)
